# Supplementary material for: Urothelium marker UPK2 identifies aggressive colorectal cancers with distinct molecular and histological features
Source: Br J Cancer. 2025 Dec 11;134(4):650–61. doi: 10.1038/s41416-025-03300-1 (PMC12858874; doi:10.1038/s41416-025-03300-1)
Supplement: Supplementary file 3 — Supplementary File 1 [file 41416_2025_3300_MOESM3_ESM.xlsx]

## Sheet: Sheet1
bcr_patient_barcode	Micropapillary_012
TCGA-3L-AA1B	0
TCGA-4N-A93T	0
TCGA-4T-AA8H	0			Micropapillary classification
TCGA-5M-AAT4	0			0=0%
TCGA-5M-AAT6	0			1=1-4%
TCGA-5M-AATE	0			2=≥5%
TCGA-5M-AAT5	2
TCGA-A6-2670	0
TCGA-A6-2671	0
TCGA-A6-2672	0
TCGA-A6-2674	0
TCGA-A6-2675	0
TCGA-A6-2676	0
TCGA-A6-2677	0
TCGA-A6-2678	0
TCGA-A6-2679	0
TCGA-A6-2680	0
TCGA-A6-2681	0
TCGA-A6-2682	0
TCGA-A6-2683	0
TCGA-A6-2684	0
TCGA-A6-2685	0
TCGA-A6-2686	0
TCGA-A6-3807	0
TCGA-A6-3808	0
TCGA-A6-3809	0
TCGA-A6-3810	0
TCGA-A6-4105	0
TCGA-A6-4107	0
TCGA-A6-5656	0
TCGA-A6-5657	0
TCGA-A6-5659	0
TCGA-A6-5660	0
TCGA-A6-5661	0
TCGA-A6-5662	1
TCGA-A6-5664	0
TCGA-A6-5665	0
TCGA-A6-5666	0
TCGA-A6-5667	0
TCGA-A6-6137	0
TCGA-A6-6138	0
TCGA-A6-6140	0
TCGA-A6-6141	0
TCGA-A6-6142	0
TCGA-A6-6648	0
TCGA-A6-6649	0
TCGA-A6-6650	0
TCGA-A6-6651	0
TCGA-A6-6652	0
TCGA-A6-6653	0
TCGA-A6-6654	0
TCGA-A6-6780	0
TCGA-A6-6781	0
TCGA-A6-6782	0
TCGA-A6-A565	0
TCGA-A6-A566	0
TCGA-A6-A567	0
TCGA-A6-A56B	0
TCGA-A6-A5ZU	0
TCGA-AA-3488	0
TCGA-AA-3489	0
TCGA-AA-3492	0
TCGA-AA-3494	0
TCGA-AA-3495	0
TCGA-AA-3496	0
TCGA-AA-3502	0
TCGA-AA-3506	0
TCGA-AA-3509	0
TCGA-AA-3510	0
TCGA-AA-3511	0
TCGA-AA-3514	0
TCGA-AA-3516	0
TCGA-AA-3517	0
TCGA-AA-3518	1
TCGA-AA-3519	0
TCGA-AA-3520	0
TCGA-AA-3521	0
TCGA-AA-3522	0
TCGA-AA-3524	0
TCGA-AA-3525	0
TCGA-AA-3526	0
TCGA-AA-3527	0
TCGA-AA-3529	0
TCGA-AA-3530	0
TCGA-AA-3531	0
TCGA-AA-3532	0
TCGA-AA-3534	0
TCGA-AA-3538	2
TCGA-AA-3542	0
TCGA-AA-3543	0
TCGA-AA-3544	0
TCGA-AA-3548	0
TCGA-AA-3549	0
TCGA-AA-3552	0
TCGA-AA-3553	0
TCGA-AA-3554	0
TCGA-AA-3555	0
TCGA-AA-3556	0
TCGA-AA-3558	0
TCGA-AA-3560	0
TCGA-AA-3561	0
TCGA-AA-3562	2
TCGA-AA-3655	0
TCGA-AA-3660	0
TCGA-AA-3662	0
TCGA-AA-3663	0
TCGA-AA-3664	0
TCGA-AA-3666	0
TCGA-AA-3667	0
TCGA-AA-3672	0
TCGA-AA-3673	0
TCGA-AA-3675	0
TCGA-AA-3678	0
TCGA-AA-3679	1
TCGA-AA-3680	0
TCGA-AA-3681	0
TCGA-AA-3684	0
TCGA-AA-3685	0
TCGA-AA-3688	0
TCGA-AA-3692	0
TCGA-AA-3693	0
TCGA-AA-3695	0
TCGA-AA-3696	0
TCGA-AA-3697	0
TCGA-AA-3710	0
TCGA-AA-3712	0
TCGA-AA-3713	0
TCGA-AA-3715	0
TCGA-AA-3811	0
TCGA-AA-3812	0
TCGA-AA-3814	1
TCGA-AA-3815	0
TCGA-AA-3818	0
TCGA-AA-3819	0
TCGA-AA-3821	0
TCGA-AA-3831	0
TCGA-AA-3833	0
TCGA-AA-3837	0
TCGA-AA-3841	0
TCGA-AA-3842	0
TCGA-AA-3844	0
TCGA-AA-3845	0
TCGA-AA-3846	0
TCGA-AA-3848	0
TCGA-AA-3850	0
TCGA-AA-3851	0
TCGA-AA-3852	0
TCGA-AA-3854	0
TCGA-AA-3855	0
TCGA-AA-3856	0
TCGA-AA-3858	0
TCGA-AA-3860	0
TCGA-AA-3861	0
TCGA-AA-3862	0
TCGA-AA-3864	0
TCGA-AA-3866	0
TCGA-AA-3867	2
TCGA-AA-3869	0
TCGA-AA-3870	2
TCGA-AA-3872	0
TCGA-AA-3875	0
TCGA-AA-3877	0
TCGA-AA-3930	0
TCGA-AA-3939	0
TCGA-AA-3941	0
TCGA-AA-3947	0
TCGA-AA-3949	0
TCGA-AA-3950	0
TCGA-AA-3952	0
TCGA-AA-3955	0
TCGA-AA-3956	0
TCGA-AA-3966	0
TCGA-AA-3967	2
TCGA-AA-3968	0
TCGA-AA-3970	0
TCGA-AA-3971	0
TCGA-AA-3972	0
TCGA-AA-3973	2
TCGA-AA-3975	0
TCGA-AA-3976	0
TCGA-AA-3977	0
TCGA-AA-3979	0
TCGA-AA-3980	0
TCGA-AA-3982	0
TCGA-AA-3984	0
TCGA-AA-3986	0
TCGA-AA-3989	0
TCGA-AA-3994	0
TCGA-AA-A004	0
TCGA-AA-A00A	0
TCGA-AA-A00D	0
TCGA-AA-A00E	0
TCGA-AA-A00F	0
TCGA-AA-A00J	0
TCGA-AA-A00K	0
TCGA-AA-A00L	0
TCGA-AA-A00N	0
TCGA-AA-A00O	0
TCGA-AA-A00Q	0
TCGA-AA-A00R	0
TCGA-AA-A00U	0
TCGA-AA-A00W	0
TCGA-AA-A00Z	0
TCGA-AA-A010	0
TCGA-AA-A017	0
TCGA-AA-A01C	0
TCGA-AA-A01D	0
TCGA-AA-A01F	0
TCGA-AA-A01G	0
TCGA-AA-A01I	0
TCGA-AA-A01K	0
TCGA-AA-A01P	0
TCGA-AA-A01Q	0
TCGA-AA-A01R	0
TCGA-AA-A01S	0
TCGA-AA-A01T	0
TCGA-AA-A01V	0
TCGA-AA-A01X	0
TCGA-AA-A01Z	0
TCGA-AA-A022	0
TCGA-AA-A024	0
TCGA-AA-A029	0
TCGA-AA-A02E	0
TCGA-AA-A02F	0
TCGA-AA-A02H	0
TCGA-AA-A02J	0
TCGA-AA-A02K	0
TCGA-AA-A02O	0
TCGA-AA-A02R	0
TCGA-AA-A02W	0
TCGA-AA-A02Y	0
TCGA-AA-A03F	0
TCGA-AA-A03J	0
TCGA-AD-5900	0
TCGA-AD-6548	0
TCGA-AD-6888	0
TCGA-AD-6889	0
TCGA-AD-6890	0
TCGA-AD-6895	0
TCGA-AD-6899	0
TCGA-AD-6901	0
TCGA-AD-6963	0
TCGA-AD-6964	0
TCGA-AD-6965	0
TCGA-AD-A5EJ	0
TCGA-AD-A5EK	0
TCGA-AM-5820	0
TCGA-AM-5821	0
TCGA-AU-3779	0
TCGA-AU-6004	0
TCGA-AY-4070	0
TCGA-AY-4071	0
TCGA-AY-5543	0
TCGA-AY-6196	0
TCGA-AY-6197	0
TCGA-AY-6386	0
TCGA-AY-A54L	0
TCGA-AY-A69D	0
TCGA-AY-A71X	0
TCGA-AY-A8YK	0
TCGA-AZ-4308	0
TCGA-AZ-4313	0
TCGA-AZ-4315	0
TCGA-AZ-4323	0
TCGA-AZ-4614	2
TCGA-AZ-4615	2
TCGA-AZ-4616	0
TCGA-AZ-4681	1
TCGA-AZ-4682	0
TCGA-AZ-4684	2
TCGA-AZ-5403	0
TCGA-AZ-5407	0
TCGA-AZ-6598	0
TCGA-AZ-6599	0
TCGA-AZ-6600	0
TCGA-AZ-6601	0
TCGA-AZ-6603	0
TCGA-AZ-6605	0
TCGA-AZ-6606	0
TCGA-AZ-6607	2
TCGA-AZ-6608	0
TCGA-CA-5254	0
TCGA-CA-5255	0
TCGA-CA-5256	0
TCGA-CA-5796	0
TCGA-CA-5797	0
TCGA-CA-6715	0
TCGA-CA-6716	0
TCGA-CA-6717	0
TCGA-CA-6718	0
TCGA-CA-6719	0
TCGA-CK-4947	0
TCGA-CK-4948	0
TCGA-CK-4950	0
TCGA-CK-4951	0
TCGA-CK-4952	0
TCGA-CK-5912	0
TCGA-CK-5913	0
TCGA-CK-5914	2
TCGA-CK-5915	0
TCGA-CK-5916	0
TCGA-CK-6746	0
TCGA-CK-6747	0
TCGA-CK-6748	0
TCGA-CK-6751	0
TCGA-CM-4743	1
TCGA-CM-4744	0
TCGA-CM-4746	0
TCGA-CM-4747	0
TCGA-CM-4748	0
TCGA-CM-4750	2
TCGA-CM-4751	0
TCGA-CM-4752	0
TCGA-CM-5341	0
TCGA-CM-5344	0
TCGA-CM-5348	0
TCGA-CM-5349	0
TCGA-CM-5860	1
TCGA-CM-5861	0
TCGA-CM-5862	0
TCGA-CM-5863	0
TCGA-CM-5864	0
TCGA-CM-5868	0
TCGA-CM-6161	0
TCGA-CM-6162	0
TCGA-CM-6163	0
TCGA-CM-6164	0
TCGA-CM-6165	0
TCGA-CM-6166	0
TCGA-CM-6167	0
TCGA-CM-6168	0
TCGA-CM-6169	0
TCGA-CM-6170	0
TCGA-CM-6171	0
TCGA-CM-6172	0
TCGA-CM-6674	0
TCGA-CM-6675	0
TCGA-CM-6676	0
TCGA-CM-6677	0
TCGA-CM-6678	0
TCGA-CM-6679	1
TCGA-CM-6680	0
TCGA-D5-5537	0
TCGA-D5-5538	0
TCGA-D5-5539	0
TCGA-D5-5540	0
TCGA-D5-5541	0
TCGA-D5-6529	0
TCGA-D5-6530	0
TCGA-D5-6531	0
TCGA-D5-6532	0
TCGA-D5-6533	0
TCGA-D5-6534	1
TCGA-D5-6535	0
TCGA-D5-6536	0
TCGA-D5-6537	0
TCGA-D5-6538	0
TCGA-D5-6539	0
TCGA-D5-6540	0
TCGA-D5-6541	0
TCGA-D5-6898	0
TCGA-D5-6920	0
TCGA-D5-6922	0
TCGA-D5-6923	0
TCGA-D5-6924	0
TCGA-D5-6926	1
TCGA-D5-6927	0
TCGA-D5-6928	0
TCGA-D5-6929	0
TCGA-D5-6930	0
TCGA-D5-6931	0
TCGA-D5-6932	0
TCGA-D5-7000	0
TCGA-DM-A0X9	0
TCGA-DM-A0XD	2
TCGA-DM-A0XF	0
TCGA-DM-A1D0	0
TCGA-DM-A1D4	0
TCGA-DM-A1D6	0
TCGA-DM-A1D7	0
TCGA-DM-A1D8	0
TCGA-DM-A1D9	0
TCGA-DM-A1DA	0
TCGA-DM-A1DB	0
TCGA-DM-A1HA	0
TCGA-DM-A1HB	0
TCGA-DM-A280	0
TCGA-DM-A282	0
TCGA-DM-A285	1
TCGA-DM-A288	0
TCGA-DM-A28A	0
TCGA-DM-A28C	0
TCGA-DM-A28E	0
TCGA-DM-A28F	0
TCGA-DM-A28G	0
TCGA-DM-A28H	0
TCGA-DM-A28K	0
TCGA-DM-A28M	0
TCGA-F4-6459	0
TCGA-F4-6460	0
TCGA-F4-6461	0
TCGA-F4-6463	0
TCGA-F4-6569	0
TCGA-F4-6570	0
TCGA-F4-6703	0
TCGA-F4-6704	0
TCGA-F4-6805	0
TCGA-F4-6806	0
TCGA-F4-6807	0
TCGA-F4-6808	0
TCGA-F4-6809	0
TCGA-F4-6854	0
TCGA-F4-6855	0
TCGA-F4-6856	0
TCGA-G4-6293	0
TCGA-G4-6294	0
TCGA-G4-6295	0
TCGA-G4-6297	1
TCGA-G4-6298	0
TCGA-G4-6299	1
TCGA-G4-6302	0
TCGA-G4-6303	2
TCGA-G4-6304	0
TCGA-G4-6306	0
TCGA-G4-6307	0
TCGA-G4-6309	0
TCGA-G4-6310	2
TCGA-G4-6311	2
TCGA-G4-6314	0
TCGA-G4-6315	0
TCGA-G4-6317	0
TCGA-G4-6320	2
TCGA-G4-6321	0
TCGA-G4-6322	0
TCGA-G4-6323	0
TCGA-G4-6586	0
TCGA-G4-6588	0
TCGA-G4-6625	0
TCGA-G4-6626	0
TCGA-G4-6627	0
TCGA-G4-6628	0
TCGA-NH-A50T	0
TCGA-NH-A50U	0
TCGA-NH-A50V	0
TCGA-NH-A5IV	0
TCGA-NH-A6GA	2
TCGA-NH-A6GB	2
TCGA-NH-A6GC	0
TCGA-NH-A8F7	0
TCGA-NH-A8F8	1
TCGA-QG-A5YV	0
TCGA-QG-A5YW	0
TCGA-QG-A5YX	0
TCGA-QG-A5Z1	0
TCGA-QG-A5Z2	0
TCGA-QL-A97D	0
TCGA-RU-A8FL	0
TCGA-SS-A7HO	0
TCGA-T9-A92H	0
TCGA-WS-AB45	0
TCGA-AF-2687	0
TCGA-AF-2689	0
TCGA-AF-2690	0
TCGA-AF-2691	0
TCGA-AF-2692	0
TCGA-AF-2693	0
TCGA-AF-3400	0
TCGA-AF-3911	0
TCGA-AF-3913	0
TCGA-AF-3914	0
TCGA-AF-4110	0
TCGA-AF-5654	0
TCGA-AF-6136	0
TCGA-AF-6655	0
TCGA-AF-6672	0
TCGA-AF-A56K	0
TCGA-AF-A56L	0
TCGA-AF-A56N	0
TCGA-AG-3574	0
TCGA-AG-3575	0
TCGA-AG-3578	0
TCGA-AG-3580	0
TCGA-AG-3581	0
TCGA-AG-3582	0
TCGA-AG-3583	0
TCGA-AG-3584	0
TCGA-AG-3586	0
TCGA-AG-3587	0
TCGA-AG-3591	0
TCGA-AG-3592	0
TCGA-AG-3593	0
TCGA-AG-3594	0
TCGA-AG-3598	0
TCGA-AG-3599	0
TCGA-AG-3600	0
TCGA-AG-3601	0
TCGA-AG-3602	0
TCGA-AG-3605	0
TCGA-AG-3608	0
TCGA-AG-3609	0
TCGA-AG-3611	0
TCGA-AG-3612	0
TCGA-AG-3725	0
TCGA-AG-3726	0
TCGA-AG-3727	0
TCGA-AG-3728	0
TCGA-AG-3731	0
TCGA-AG-3732	0
TCGA-AG-3742	0
TCGA-AG-3878	0
TCGA-AG-3881	0
TCGA-AG-3882	0
TCGA-AG-3883	0
TCGA-AG-3885	0
TCGA-AG-3887	0
TCGA-AG-3890	0
TCGA-AG-3891	0
TCGA-AG-3892	0
TCGA-AG-3893	0
TCGA-AG-3894	0
TCGA-AG-3896	0
TCGA-AG-3898	0
TCGA-AG-3901	0
TCGA-AG-3902	0
TCGA-AG-3906	0
TCGA-AG-3909	0
TCGA-AG-3999	0
TCGA-AG-4001	0
TCGA-AG-4005	0
TCGA-AG-4007	0
TCGA-AG-4008	1
TCGA-AG-4009	0
TCGA-AG-4015	0
TCGA-AG-4021	0
TCGA-AG-4022	0
TCGA-AG-A002	0
TCGA-AG-A008	0
TCGA-AG-A00C	0
TCGA-AG-A00H	0
TCGA-AG-A00Y	0
TCGA-AG-A011	0
TCGA-AG-A014	0
TCGA-AG-A015	0
TCGA-AG-A016	0
TCGA-AG-A01J	0
TCGA-AG-A01L	0
TCGA-AG-A01N	0
TCGA-AG-A01W	0
TCGA-AG-A01Y	0
TCGA-AG-A020	0
TCGA-AG-A023	0
TCGA-AG-A025	0
TCGA-AG-A026	0
TCGA-AG-A02G	0
TCGA-AG-A02N	0
TCGA-AG-A02X	0
TCGA-AG-A032	0
TCGA-AG-A036	0
TCGA-AH-6544	0
TCGA-AH-6547	0
TCGA-AH-6549	0
TCGA-AH-6643	0
TCGA-AH-6644	0
TCGA-AH-6897	0
TCGA-AH-6903	0
TCGA-BM-6198	0
TCGA-CI-6619	0
TCGA-CI-6620	0
TCGA-CI-6621	0
TCGA-CI-6622	0
TCGA-CI-6623	0
TCGA-CI-6624	0
TCGA-CL-4957	0
TCGA-CL-5917	2
TCGA-CL-5918	0
TCGA-DC-4745	0
TCGA-DC-4749	2
TCGA-DC-5337	0
TCGA-DC-5869	2
TCGA-DC-6154	1
TCGA-DC-6155	0
TCGA-DC-6156	1
TCGA-DC-6157	0
TCGA-DC-6158	0
TCGA-DC-6160	0
TCGA-DC-6681	0
TCGA-DC-6682	0
TCGA-DC-6683	0
TCGA-DT-5265	0
TCGA-DY-A0XA	0
TCGA-DY-A1DC	0
TCGA-DY-A1DD	0
TCGA-DY-A1DE	0
TCGA-DY-A1DF	0
TCGA-DY-A1DG	2
TCGA-DY-A1H8	0
TCGA-EF-5830	0
TCGA-EF-5831	0
TCGA-EI-6506	0
TCGA-EI-6507	0
TCGA-EI-6508	0
TCGA-EI-6509	0
TCGA-EI-6510	0
TCGA-EI-6511	0
TCGA-EI-6512	0
TCGA-EI-6513	0
TCGA-EI-6514	0
TCGA-EI-6881	0
TCGA-EI-6882	0
TCGA-EI-6883	0
TCGA-EI-6884	0
TCGA-EI-6885	0
TCGA-EI-6917	0
TCGA-EI-7002	0
TCGA-EI-7004	0
TCGA-F5-6464	2
TCGA-F5-6465	0
TCGA-F5-6571	2
TCGA-F5-6702	2
TCGA-F5-6811	0
TCGA-F5-6812	0
TCGA-F5-6813	0
TCGA-F5-6814	0
TCGA-F5-6861	0
TCGA-F5-6863	0
TCGA-F5-6864	1
TCGA-G5-6233	0
TCGA-G5-6235	2
TCGA-G5-6572	0
TCGA-G5-6641	0
