# Supplementary material for: Urothelium marker UPK2 identifies aggressive colorectal cancers with distinct molecular and histological features
Source: Br J Cancer. 2025 Dec 11;134(4):650–61. doi: 10.1038/s41416-025-03300-1 (PMC12858874; doi:10.1038/s41416-025-03300-1)
Supplement: Supplementary file 4 — Supplementary File 2 [file 41416_2025_3300_MOESM4_ESM.xlsx]

## Sheet: DE_analysis_UPK2_vs_CTRL
Gene	logFC	AveExpr	t	P.Value	adj.P.Val	B
UPK2	3.90609	1.57125	35.2025	2.85235e-139	4.97449e-135	295.463
C6orf15	3.3329	3.57318	11.4611	3.00266e-27	2.61832e-23	50.5869
VGLL1	2.14958	1.3404	11.2335	2.40888e-26	1.40036e-22	48.5783
KLK5	1.68312	0.748615	11.0522	1.243e-25	5.41946e-22	46.9955
CST6	2.02181	2.42359	10.2598	1.33575e-22	4.6591e-19	40.2646
NCCRP1	1.78872	2.28955	10.2078	2.0873e-22	6.06708e-19	39.8343
KRT81	1.77582	2.76829	10.0445	8.40396e-22	2.09379e-18	38.4916
IGFL1	2.11043	1.61468	9.83722	4.81668e-21	1.05004e-17	36.8089
ALPP	2.30815	2.33458	9.80541	6.28384e-21	1.21767e-17	36.5526
C16orf74	1.50795	4.21425	9.19905	8.92434e-19	1.5564e-15	31.7785
SFTA2	2.10498	4.34918	8.97761	5.1625e-18	8.18491e-15	30.0887
CACNG4	2.71419	4.46111	8.8758	1.14533e-17	1.66455e-14	29.3218
KRT16	2.26874	3.26321	8.71509	3.97625e-17	5.33429e-14	28.1242
UCA1	2.28469	7.51925	8.60433	9.28693e-17	1.15689e-13	27.3082
A2ML1	1.5287	0.817644	8.55874	1.31372e-16	1.52742e-13	26.9746
TNNC1	1.72758	4.40232	8.24321	1.39655e-15	1.52224e-12	24.7021
GRHL3	1.53739	5.89693	8.19084	2.05445e-15	2.10762e-12	24.3312
HAP1	1.27491	2.81947	8.08311	4.51887e-15	4.37828e-12	23.5738
WNT10A	1.52572	5.04701	8.04416	5.99763e-15	5.50519e-12	23.3019
KRT31	1.30109	0.730124	7.95658	1.12924e-14	9.84693e-12	22.6942
CRABP2	1.60323	6.1861	7.87017	2.09749e-14	1.74191e-11	22.0997
FOSL1	1.18174	7.9094	7.80396	3.35924e-14	2.66296e-11	21.6476
MUC16	1.83076	1.68548	7.78507	3.84019e-14	2.91186e-11	21.5192
PP14571	1.17093	1.5198	7.67981	8.05809e-14	5.85554e-11	20.8079
KRT80	0.966823	9.50163	7.60861	1.32459e-13	9.24036e-11	20.3311
PADI1	1.50261	4.53251	7.54841	2.01077e-13	1.34876e-10	19.9308
KRT86	1.21213	2.83747	7.50877	2.64313e-13	1.70727e-10	19.6686
SLC2A1	0.932999	12.0922	7.48712	3.06742e-13	1.91056e-10	19.5258
SCN5A	1.32508	2.89907	7.46961	3.45907e-13	2.08021e-10	19.4106
KRT6A	2.32732	3.84877	7.40982	5.2055e-13	2.96443e-10	19.0188
MYBPHL	1.61626	1.49517	7.40804	5.26934e-13	2.96443e-10	19.0071
PPL	0.804285	9.66028	7.37507	6.59395e-13	3.5937e-10	18.7922
CATSPER1	0.996982	1.79696	7.30165	1.08338e-12	5.72548e-10	18.3164
DKK1	1.90595	3.18041	7.20867	2.02063e-12	1.03646e-09	17.7193
FOXN1	1.11115	1.72565	7.11584	3.74152e-12	1.86435e-09	17.1294
PSCA	1.89235	2.88401	7.10996	3.88949e-12	1.88424e-09	17.0923
KRT4	1.22389	1.1278	7.09619	4.25936e-12	1.90115e-09	17.0053
LYPD3	1.12697	5.74715	7.09574	4.27198e-12	1.90115e-09	17.0025
KRT83	1.25533	1.67817	7.09421	4.31516e-12	1.90115e-09	16.9928
ANXA8L2	1.35805	1.82726	7.09263	4.36043e-12	1.90115e-09	16.9829
ARHGAP23	0.821979	8.60028	6.91871	1.35563e-11	5.76641e-09	15.8975
CALHM3	1.06938	1.24359	6.89099	1.62095e-11	6.7308e-09	15.7265
KRT6C	1.62625	2.7584	6.86722	1.88865e-11	7.66e-09	15.5804
CLDN9	1.32677	4.62572	6.83198	2.36697e-11	9.38181e-09	15.3645
RBM47	-0.389274	11.4717	-6.72871	4.5628e-11	1.76834e-08	14.7372
LY6G6C	1.29592	3.72213	6.69421	5.67131e-11	2.15017e-08	14.5294
ATP2C2	-0.642126	10.5585	-6.68003	6.19964e-11	2.30046e-08	14.4443
IL20RB	0.872431	3.93861	6.59697	1.04179e-10	3.78516e-08	13.9485
S100A3	1.00098	4.39763	6.58869	1.0968e-10	3.86506e-08	13.8994
WNT7A	0.980326	0.822016	6.58704	1.1081e-10	3.86506e-08	13.8896
ATP6V0A4	1.09443	1.05566	6.55096	1.38571e-10	4.7386e-08	13.6762
TACSTD2	1.69427	8.24628	6.51141	1.76852e-10	5.93136e-08	13.4433
CLDN6	0.975685	0.994836	6.48314	2.10375e-10	6.92254e-08	13.2777
KRT17	1.64188	7.41503	6.46852	2.30086e-10	7.43094e-08	13.1922
TH	1.31693	3.44988	6.44814	2.60604e-10	7.974e-08	13.0734
HEPHL1	1.6587	2.75731	6.44418	2.66981e-10	7.974e-08	13.0503
RPTN	0.659813	0.303426	6.44376	2.67664e-10	7.974e-08	13.0479
KRTAP3-1	0.8997	0.670671	6.44266	2.69469e-10	7.974e-08	13.0415
ELFN2	1.33139	3.43407	6.44248	2.69763e-10	7.974e-08	13.0404
C2CD4A	-1.20486	8.23378	-6.43223	2.87155e-10	8.34663e-08	12.9808
SNAI1	0.649224	7.06557	6.4255	2.99184e-10	8.50674e-08	12.9417
RHCG	1.53153	4.22224	6.42373	3.02419e-10	8.50674e-08	12.9314
PPBP	2.17048	3.8271	6.41612	3.16742e-10	8.72443e-08	12.8873
PIP5K1B	-0.594276	9.574	-6.41435	3.20163e-10	8.72443e-08	12.877
LASS5	0.276864	9.10081	6.41062	3.27517e-10	8.78754e-08	12.8554
NDP	1.31467	3.0035	6.3951	3.5986e-10	9.50902e-08	12.7656
RNASE4	-0.570192	10.3787	-6.36212	4.3933e-10	1.14357e-07	12.5753
S100A4	0.942641	10.0905	6.32126	5.61903e-10	1.44112e-07	12.3407
DNM1	0.811185	7.63138	6.31243	5.92509e-10	1.49759e-07	12.2901
FOXC1	1.10225	6.35816	6.27144	7.57226e-10	1.88658e-07	12.0563
RUNX2	0.776203	7.22529	6.26597	7.82316e-10	1.92163e-07	12.0252
DCBLD2	0.767723	8.79664	6.24689	8.76479e-10	2.12303e-07	11.9169
PDP1	0.502749	9.5067	6.23073	9.64833e-10	2.30503e-07	11.8254
DUSP14	0.435807	8.11199	6.20665	1.11287e-09	2.62277e-07	11.6894
FABP3	1.2466	5.84298	6.199	1.16438e-09	2.70756e-07	11.6464
MOSPD1	0.53377	8.19635	6.16169	1.45098e-09	3.32963e-07	11.4368
SLC27A2	-0.56906	9.12022	-6.14737	1.57831e-09	3.57478e-07	11.3567
IGF2BP1	1.99537	3.18576	6.14328	1.6167e-09	3.58646e-07	11.3338
MSLN	1.72571	9.04931	6.14245	1.6246e-09	3.58646e-07	11.3292
C13orf15	0.713612	7.78061	6.12251	1.82598e-09	3.98064e-07	11.2179
PAPL	0.768186	0.537031	6.11782	1.87678e-09	4.03356e-07	11.1918
ANXA8	1.10452	1.61337	6.11603	1.89651e-09	4.03356e-07	11.1818
UBTD1	0.583256	7.23392	6.11298	1.93065e-09	4.05669e-07	11.1648
ANG	-0.636755	8.78851	-6.09349	2.16332e-09	4.49145e-07	11.0565
CALML4	-0.436791	10.3917	-6.08075	2.32985e-09	4.75317e-07	10.9859
MORN3	0.961288	1.81423	6.07794	2.36825e-09	4.75317e-07	10.9704
FER1L4	1.33143	7.48679	6.07663	2.38639e-09	4.75317e-07	10.9631
FOLR1	1.83937	4.51767	6.07577	2.39839e-09	4.75317e-07	10.9583
C9orf152	-0.628653	10.1716	-6.06268	2.58789e-09	5.0711e-07	10.886
TNFRSF11A	-0.865319	8.19644	-6.05881	2.64666e-09	5.12262e-07	10.8646
LNX1	-0.531386	8.25556	-6.05711	2.67292e-09	5.12262e-07	10.8552
L1CAM	1.63909	6.21733	6.03385	3.05848e-09	5.79781e-07	10.727
C6orf174	1.07304	4.62235	6.03018	3.12409e-09	5.85852e-07	10.7068
MAGEA3	2.16545	1.73842	6.01336	3.44264e-09	6.38719e-07	10.6145
PLAG1	1.13136	5.47325	6.00981	3.51383e-09	6.45066e-07	10.595
RHOD	0.762118	7.96386	5.99212	3.89043e-09	7.0268e-07	10.4981
MAGEA2	1.85494	1.3556	5.99133	3.90825e-09	7.0268e-07	10.4938
SLIT1	1.06895	2.91388	5.97675	4.24968e-09	7.5627e-07	10.4141
ALPPL2	1.69407	3.37197	5.96796	4.46935e-09	7.87328e-07	10.3662
ZNF185	0.854436	8.7858	5.96291	4.60056e-09	7.95213e-07	10.3387
NR3C2	-0.852134	8.21453	-5.96273	4.60531e-09	7.95213e-07	10.3377
MFAP2	0.874358	8.60986	5.95194	4.89847e-09	8.37542e-07	10.279
KANK4	1.11004	4.10174	5.93732	5.32512e-09	9.01652e-07	10.1996
GCNT1	-0.589151	9.62032	-5.9315	5.50495e-09	9.23138e-07	10.1681
MAGEA6	2.35059	2.06072	5.92524	5.70492e-09	9.47559e-07	10.1341
NDRG4	0.752514	5.6859	5.92303	5.77736e-09	9.50539e-07	10.1222
A4GALT	0.772297	7.2175	5.91482	6.05371e-09	9.86697e-07	10.0777
TMEM2	-0.499113	11.4049	-5.90872	6.26725e-09	1.01204e-06	10.0448
AMIGO2	0.838034	8.51569	5.90674	6.33823e-09	1.01412e-06	10.0341
MUC15	0.97499	0.66864	5.90478	6.40919e-09	1.01615e-06	10.0235
KRT14	1.14102	1.19332	5.8928	6.86027e-09	1.07787e-06	9.95886
SVOPL	1.07464	1.16795	5.89003	6.9689e-09	1.08516e-06	9.94393
DCUN1D3	0.363048	7.55373	5.88252	7.27183e-09	1.12231e-06	9.9035
DENND2C	0.624905	4.08175	5.87083	7.76913e-09	1.18613e-06	9.84064
RAVER2	-0.409278	9.61066	-5.86964	7.82137e-09	1.18613e-06	9.83427
BAIAP2	0.57461	9.56814	5.86351	8.09703e-09	1.21735e-06	9.80136
SCEL	1.64583	3.34067	5.85323	8.58111e-09	1.2791e-06	9.74619
COX6B2	1.04893	4.74814	5.84907	8.7845e-09	1.29832e-06	9.72394
SPDYC	1.07957	2.26081	5.84643	8.91615e-09	1.3067e-06	9.70981
ADH6	-1.29164	6.27676	-5.82507	1.00551e-08	1.46134e-06	9.59561
SPRR2D	1.41458	1.80209	5.81442	1.06747e-08	1.53672e-06	9.53882
IQGAP2	-0.885901	9.26035	-5.81316	1.075e-08	1.53672e-06	9.53215
SLC12A2	-0.590594	13.1758	-5.81128	1.08639e-08	1.54038e-06	9.52213
FTH1	0.417266	14.7384	5.809	1.10035e-08	1.54759e-06	9.51001
MME	1.27911	7.73274	5.77924	1.29963e-08	1.81324e-06	9.35195
C4orf19	-0.56798	8.77884	-5.75623	1.47746e-08	2.03259e-06	9.2302
PTPRU	1.15297	7.52315	5.7559	1.48015e-08	2.03259e-06	9.22847
ZNF532	0.639257	8.57394	5.75418	1.49437e-08	2.03608e-06	9.21939
CYP4V2	-0.41546	8.91244	-5.74347	1.58602e-08	2.14421e-06	9.16289
CLCF1	0.575424	6.67753	5.73735	1.64084e-08	2.20124e-06	9.13064
ZG16B	-0.885218	8.85608	-5.73597	1.65346e-08	2.20124e-06	9.12337
STARD5	-0.503935	7.541	-5.7113	1.89544e-08	2.50428e-06	8.99376
GMDS	-0.494053	11.1214	-5.69865	2.03261e-08	2.66532e-06	8.92746
LPPR3	0.573691	0.556886	5.6852	2.18899e-08	2.84895e-06	8.85714
RDH12	0.803873	2.40811	5.67821	2.27482e-08	2.93506e-06	8.82066
DKFZp686A1627	0.441742	0.118212	5.6771	2.28881e-08	2.93506e-06	8.81484
CAPS	1.01298	7.55438	5.67171	2.35758e-08	3.00118e-06	8.78676
TNFRSF12A	0.524441	10.1869	5.66985	2.38186e-08	3.00853e-06	8.77704
KLRG2	1.29821	1.92617	5.66863	2.39785e-08	3.00853e-06	8.77069
ZNF716	0.522454	0.166531	5.666	2.43274e-08	3.03049e-06	8.75699
NIPAL4	0.91287	3.10878	5.65232	2.62235e-08	3.24353e-06	8.6858
CALB2	1.49199	4.18545	5.63983	2.80786e-08	3.44227e-06	8.62098
WNT11	1.4467	7.49167	5.63888	2.8225e-08	3.44227e-06	8.61605
FTHL3	0.415877	8.45041	5.63488	2.88482e-08	3.49383e-06	8.59534
PLAC2	0.9661	3.41201	5.62355	3.06898e-08	3.69124e-06	8.53667
FADS6	1.40402	2.16409	5.61886	3.1485e-08	3.74102e-06	8.51241
FAM25A	0.534129	0.298026	5.61859	3.15327e-08	3.74102e-06	8.51098
YAP1	0.374487	11.336	5.61154	3.27671e-08	3.8436e-06	8.47457
PALM3	1.23362	5.11675	5.61114	3.28381e-08	3.8436e-06	8.47252
NAV3	1.04498	3.66754	5.60299	3.43279e-08	3.9912e-06	8.43046
CDA	0.958401	7.50683	5.59295	3.62542e-08	4.18724e-06	8.3787
NFIA	-0.453753	9.4161	-5.5867	3.75043e-08	4.30312e-06	8.34657
DLX3	1.56881	3.32094	5.57909	3.90863e-08	4.45533e-06	8.30741
psiTPTE22	1.0618	3.82505	5.57385	4.02105e-08	4.55371e-06	8.28054
EPB41L2	-0.521094	11.8567	-5.54997	4.57531e-08	5.14796e-06	8.15817
GPR111	0.64116	0.941798	5.51984	5.38116e-08	6.01586e-06	8.00448
WTIP	0.674248	5.96392	5.47604	6.80369e-08	7.55773e-06	7.78235
RIMKLA	-0.613479	7.60223	-5.47187	6.95667e-08	7.64095e-06	7.7613
NKAIN4	0.942289	2.2109	5.47162	6.96624e-08	7.64095e-06	7.76
IGDCC4	0.737297	6.27182	5.46241	7.31671e-08	7.96604e-06	7.71353
PGPEP1	-0.358823	10.0912	-5.46145	7.35397e-08	7.96604e-06	7.70872
CST5	0.631687	0.626777	5.4532	7.68406e-08	8.27222e-06	7.66716
CSAG3	1.27741	0.977171	5.44909	7.85384e-08	8.36215e-06	7.64647
ANKRD1	0.764713	1.05233	5.44886	7.86349e-08	8.36215e-06	7.64531
KLK7	1.74637	4.28807	5.44607	7.98098e-08	8.43565e-06	7.63127
ANKS4B	-0.606943	9.56203	-5.44469	8.03975e-08	8.44658e-06	7.62432
CYP24A1	1.30118	2.84803	5.42891	8.74207e-08	9.12944e-06	7.54506
C2orf72	-0.764113	8.62627	-5.40562	9.88785e-08	1.02645e-05	7.42852
TM4SF19	0.950643	3.17527	5.39698	1.03493e-07	1.06799e-05	7.38537
MAGEC1	0.720903	0.286078	5.39144	1.06559e-07	1.09317e-05	7.35775
GJB4	1.1134	5.93971	5.38944	1.07685e-07	1.09826e-05	7.34781
KIAA1467	0.687635	5.67407	5.38366	1.11014e-07	1.12563e-05	7.31901
MRAP2	-0.996226	6.68793	-5.36858	1.20169e-07	1.209e-05	7.24406
FZD7	0.662839	8.54339	5.36786	1.20623e-07	1.209e-05	7.24049
HESRG	0.862072	1.00065	5.36379	1.23227e-07	1.22805e-05	7.22029
RGL2	0.373487	9.81673	5.36107	1.25003e-07	1.23867e-05	7.20676
PKD1L2	0.596842	1.03221	5.34844	1.33554e-07	1.31592e-05	7.14419
BLNK	-0.679059	7.56773	-5.34351	1.3704e-07	1.33532e-05	7.11983
SLC5A1	-0.770582	10.6847	-5.34302	1.37394e-07	1.33532e-05	7.11739
MAGEC2	0.788903	0.316015	5.34243	1.3782e-07	1.33532e-05	7.11446
LRRIQ4	-0.85132	3.5333	-5.3357	1.42746e-07	1.36892e-05	7.08125
ABHD12B	1.8971	3.3754	5.33556	1.42857e-07	1.36892e-05	7.08052
PCOLCE2	1.30134	3.01247	5.31642	1.57846e-07	1.50428e-05	6.9862
DEGS2	-0.840152	8.86991	-5.31535	1.58727e-07	1.50445e-05	6.98094
ATP8B3	0.693226	3.39385	5.31264	1.60985e-07	1.51761e-05	6.96759
COX10	-0.278979	8.75952	-5.30888	1.64169e-07	1.5393e-05	6.94908
CPA4	0.855293	2.04051	5.29685	1.74756e-07	1.62981e-05	6.89002
GJB3	0.760078	8.96978	5.28727	1.83659e-07	1.70373e-05	6.84306
KISS1	0.930241	3.25184	5.28403	1.86772e-07	1.72344e-05	6.82718
TCHH	0.844304	2.62445	5.27946	1.91238e-07	1.74715e-05	6.80485
TLR3	-0.710284	6.72672	-5.27936	1.91345e-07	1.74715e-05	6.80432
NTF4	0.542581	0.535684	5.26516	2.05919e-07	1.87043e-05	6.73497
UNC13B	-0.369444	10.4724	-5.26282	2.08421e-07	1.88335e-05	6.72356
CMTM7	0.514592	8.65698	5.26033	2.11114e-07	1.89785e-05	6.71143
GRIN3B	0.637692	1.18242	5.25292	2.1935e-07	1.96177e-05	6.67528
VAT1	0.440587	10.7304	5.25068	2.2189e-07	1.97437e-05	6.66441
AHNAK2	1.00986	8.86925	5.23948	2.35069e-07	2.08101e-05	6.60992
NMU	1.39425	5.14396	5.22912	2.47923e-07	2.17965e-05	6.55964
CGB7	0.608201	0.686387	5.2285	2.4871e-07	2.17965e-05	6.55665
KLK6	1.66231	7.09372	5.22129	2.58084e-07	2.24638e-05	6.52171
KBTBD11	-0.586401	9.03233	-5.22068	2.58901e-07	2.24638e-05	6.51873
TMEM86A	0.509762	6.39475	5.20111	2.86183e-07	2.47081e-05	6.42414
C7orf57	0.576907	0.834729	5.1987	2.89733e-07	2.48913e-05	6.4125
FAM108C1	-0.30592	10.9768	-5.19153	3.00535e-07	2.56928e-05	6.37795
CNIH2	0.571843	2.45496	5.18953	3.03616e-07	2.58189e-05	6.36832
FHL3	0.536106	8.01952	5.18866	3.04971e-07	2.58189e-05	6.36412
STAP2	-0.436001	10.5211	-5.18555	3.09843e-07	2.61047e-05	6.34916
CCDC149	-0.463997	8.21935	-5.1825	3.147e-07	2.63864e-05	6.33448
RAB3IL1	0.68337	6.96408	5.17204	3.31926e-07	2.76976e-05	6.28418
SLC3A2	0.304564	11.8869	5.16526	3.43567e-07	2.85324e-05	6.25166
SHMT1	-0.369993	9.52982	-5.15906	3.54565e-07	2.93062e-05	6.22193
SLC40A1	-0.62755	11.924	-5.14681	3.77303e-07	3.10385e-05	6.16328
PPAPDC1A	1.1558	4.4774	5.13394	4.02692e-07	3.29716e-05	6.10185
IL23A	0.801032	5.10645	5.13024	4.10308e-07	3.34382e-05	6.08418
IVL	0.695169	0.452879	5.12845	4.14036e-07	3.3585e-05	6.07565
UPK3B	0.82636	3.30142	5.12513	4.21027e-07	3.37831e-05	6.05985
IL1F5	0.713337	0.815615	5.12485	4.21623e-07	3.37831e-05	6.05852
LRRTM1	1.1554	2.18443	5.12454	4.22289e-07	3.37831e-05	6.05703
PRKCDBP	0.647608	7.7831	5.12084	4.30256e-07	3.4193e-05	6.0394
ALDH3B2	1.11603	4.48069	5.1195	4.3316e-07	3.4193e-05	6.03306
HSD17B4	-0.343983	11.3408	-5.11944	4.33295e-07	3.4193e-05	6.03277
DCAF13	0.355387	10.46	5.1138	4.45804e-07	3.50217e-05	6.00593
LGALS4	-0.579793	13.9869	-5.10672	4.61988e-07	3.61303e-05	5.9723
PPARGC1A	-0.905014	7.33066	-5.10306	4.70572e-07	3.64931e-05	5.95494
LOC388242	0.71213	3.64048	5.10296	4.70811e-07	3.64931e-05	5.95446
RAET1G	0.661	3.02721	5.09726	4.84497e-07	3.731e-05	5.92744
CTAG1B	0.663017	0.312012	5.0968	4.85629e-07	3.731e-05	5.92524
ERGIC1	-0.276095	12.1492	-5.09119	4.99501e-07	3.81244e-05	5.89869
NCKAP5L	0.434054	8.26221	5.09074	5.00643e-07	3.81244e-05	5.89654
SHISA4	0.68051	6.15656	5.08989	5.02787e-07	3.81244e-05	5.89251
BSPRY	-0.396224	9.77306	-5.08535	5.14368e-07	3.88337e-05	5.87104
SH2D5	0.841319	2.54616	5.0781	5.33401e-07	4.0097e-05	5.83679
RBMS1	0.698207	8.53541	5.07694	5.3652e-07	4.01584e-05	5.83129
SEL1L3	-0.28152	11.9883	-5.06985	5.55905e-07	4.14315e-05	5.79784
UPK1A	0.920253	1.37779	5.06326	5.7453e-07	4.26375e-05	5.76678
VSIG10L	0.624953	5.23194	5.06098	5.8111e-07	4.2943e-05	5.75605
MDFI	0.647722	7.95365	5.05823	5.89153e-07	4.33537e-05	5.74309
UQCRFS1	-0.279928	11.0681	-5.05484	5.99209e-07	4.39084e-05	5.72715
AGR2	-0.770522	13.4759	-5.03538	6.6024e-07	4.81782e-05	5.63576
USH1G	0.664484	0.886555	5.02026	7.11773e-07	5.14437e-05	5.56496
ARL4C	0.694631	9.1858	5.0198	7.13387e-07	5.14437e-05	5.56283
IDS	0.370658	10.8362	5.01949	7.145e-07	5.14437e-05	5.56136
SLC30A2	1.44666	4.26069	5.01884	7.1679e-07	5.14437e-05	5.55834
FBXO25	-0.376285	8.71957	-5.00379	7.72315e-07	5.52016e-05	5.48807
PLTP	0.767018	10.5166	5.00211	7.78748e-07	5.52132e-05	5.48026
ITGA3	0.482708	11.267	5.00209	7.7881e-07	5.52132e-05	5.48019
DCBLD1	0.316364	8.9163	5.00058	7.84644e-07	5.54016e-05	5.47316
SPRR2A	1.23623	1.84467	4.99723	7.97785e-07	5.59229e-05	5.45752
ZNF365	0.855508	2.3788	4.99706	7.9844e-07	5.59229e-05	5.45675
NRP2	0.719037	8.80955	4.9929	8.15012e-07	5.68552e-05	5.4374
MFSD6	-0.289322	10.6299	-4.98799	8.35048e-07	5.78402e-05	5.41454
FAM127C	0.580361	6.44418	4.98781	8.35764e-07	5.78402e-05	5.41373
FBXO27	0.827829	3.41714	4.97948	8.70817e-07	6.00279e-05	5.37505
STK3	0.4005	8.57038	4.97859	8.74645e-07	6.00544e-05	5.37092
MAP3K8	0.450832	7.57104	4.96897	9.17079e-07	6.2721e-05	5.32632
RNF39	0.674062	6.23153	4.96761	9.2326e-07	6.28971e-05	5.32
CLIC3	0.900149	5.96482	4.96678	9.2704e-07	6.29089e-05	5.31615
NOSTRIN	-0.545892	8.42373	-4.96352	9.41986e-07	6.36753e-05	5.3011
DSG3	1.57269	5.56906	4.95747	9.70408e-07	6.53433e-05	5.27312
DCAF4L2	0.374828	0.0922076	4.95315	9.91242e-07	6.64895e-05	5.25313
CAMK2B	0.861162	1.92115	4.95206	9.96537e-07	6.65885e-05	5.24812
KDM4C	-0.248479	9.45364	-4.95038	1.00479e-06	6.68837e-05	5.24036
HTR7P1	0.438401	5.04579	4.94693	1.02195e-06	6.77674e-05	5.22442
FAM46B	0.73062	4.33066	4.94409	1.03626e-06	6.8456e-05	5.21133
FUT2	-0.429464	9.96319	-4.94291	1.04228e-06	6.85937e-05	5.20589
C15orf52	0.565672	8.0592	4.93244	1.09705e-06	7.19269e-05	5.1577
GPR81	1.31179	3.60779	4.93155	1.10183e-06	7.19698e-05	5.15361
CYP27C1	0.741311	2.69325	4.91612	1.18807e-06	7.73129e-05	5.08272
PIP5KL1	0.683908	2.26093	4.91506	1.19423e-06	7.74251e-05	5.07785
PRRX2	0.882699	4.75893	4.91257	1.2088e-06	7.80794e-05	5.06645
VENTX	1.28978	4.45724	4.90497	1.25437e-06	8.04424e-05	5.03164
KCNC3	0.592929	5.0174	4.90493	1.25461e-06	8.04424e-05	5.03146
ATP8B1	-0.42393	11.6436	-4.90322	1.2651e-06	8.08182e-05	5.02363
CTSF	0.683564	7.85313	4.90212	1.27193e-06	8.09579e-05	5.01857
UBE2E2	0.70606	6.21586	4.89174	1.33771e-06	8.45318e-05	4.97115
CITED4	0.751486	6.85708	4.8916	1.3386e-06	8.45318e-05	4.97053
BCL9L	0.35318	10.496	4.89099	1.34262e-06	8.45318e-05	4.9677
PRSS22	0.660399	8.29882	4.88852	1.35876e-06	8.52032e-05	4.95647
MARVELD2	-0.2811	8.87048	-4.88787	1.36306e-06	8.52032e-05	4.9535
FUT3	-0.705058	11.1742	-4.87907	1.42251e-06	8.86019e-05	4.91336
CGB	0.823072	0.941333	4.87646	1.44057e-06	8.92631e-05	4.9015
NAB2	0.412818	8.16321	4.87607	1.44336e-06	8.92631e-05	4.89968
DLX5	1.00184	2.30599	4.87404	1.45756e-06	8.98227e-05	4.89048
TRPV4	0.755786	4.93956	4.86672	1.51015e-06	9.27362e-05	4.85716
CCDC84	0.374276	6.8184	4.86099	1.55251e-06	9.48051e-05	4.83115
COL11A2	0.854332	3.0902	4.8607	1.55472e-06	9.48051e-05	4.82982
CERCAM	0.719743	9.06704	4.84142	1.70619e-06	0.000103679	4.74245
CAV2	0.567146	8.18429	4.83484	1.76102e-06	0.00010664	4.71273
TTC38	-0.408202	10.6617	-4.8305	1.79816e-06	0.000108512	4.69312
FAM65A	0.379619	9.78509	4.82823	1.8179e-06	0.000109218	4.68287
PTHLH	0.781718	4.39713	4.82772	1.82239e-06	0.000109218	4.68054
MAP2	0.759748	4.31813	4.82031	1.8883e-06	0.000112781	4.64717
FSTL3	0.647649	8.67098	4.816	1.9278e-06	0.000114747	4.62772
BEAN	0.893067	3.36087	4.81096	1.97486e-06	0.000117148	4.60507
ZNF440	-0.330135	8.4316	-4.80894	1.99406e-06	0.000117886	4.59598
LOC100131551	0.538346	1.2503	4.80691	2.01348e-06	0.000118584	4.58688
TRIM68	-0.281807	8.45472	-4.8063	2.01946e-06	0.000118584	4.5841
MARCH3	-0.508643	7.97353	-4.80543	2.02782e-06	0.000118675	4.58021
KIAA1244	-0.564659	8.58065	-4.79921	2.08909e-06	0.000121852	4.55226
RPSAP52	0.657732	1.71014	4.79432	2.13845e-06	0.000124315	4.53033
GDF15	-0.635515	11.4364	-4.78499	2.23572e-06	0.000129253	4.48856
ACO2	-0.283764	11.7378	-4.78476	2.23821e-06	0.000129253	4.48752
C9orf169	0.767516	3.36365	4.78289	2.25821e-06	0.000129605	4.47917
WIPF3	0.929045	2.26204	4.7828	2.25917e-06	0.000129605	4.47877
CYFIP2	-0.483504	9.5477	-4.77753	2.31659e-06	0.000132464	4.4552
CTTN	0.228964	12.2295	4.77061	2.39411e-06	0.000136448	4.42431
KRT23	1.70381	8.6059	4.76851	2.41813e-06	0.000137369	4.41494
ZBED2	0.934815	3.36788	4.76672	2.43881e-06	0.000138093	4.40694
SLCO1A2	0.853289	1.45603	4.76394	2.47122e-06	0.000139476	4.39455
CECR2	1.08975	3.06744	4.76161	2.49869e-06	0.000140572	4.38418
HK2	-0.428504	11.4568	-4.75995	2.51853e-06	0.000141232	4.37675
ARSI	0.852173	4.97381	4.75624	2.56317e-06	0.000143274	4.36027
NDUFS4	-0.295819	9.12609	-4.74907	2.65183e-06	0.000147299	4.32835
CTAG2	0.741903	0.369917	4.74905	2.65206e-06	0.000147299	4.32827
PERP	0.394481	13.3281	4.74794	2.66603e-06	0.000147605	4.32334
GRHL1	0.595396	6.63962	4.74421	2.71354e-06	0.00014976	4.30677
STXBP6	-0.52752	8.04147	-4.74069	2.75906e-06	0.000151638	4.29116
VGF	0.974314	5.07871	4.74024	2.76495e-06	0.000151638	4.28916
FAM171A1	-0.419361	10.2624	-4.73895	2.78188e-06	0.000152088	4.28343
RND2	0.702862	2.87053	4.73678	2.81059e-06	0.00015273	4.2738
HHLA1	0.532111	0.494001	4.73612	2.81932e-06	0.00015273	4.27089
LOC113230	-0.500933	8.8549	-4.73608	2.81991e-06	0.00015273	4.27069
GPR115	0.845592	6.6371	4.73537	2.82942e-06	0.000152771	4.26753
MOBKL2B	-0.434387	9.09331	-4.73437	2.84283e-06	0.000153021	4.2631
C7orf10	0.721776	4.44637	4.73282	2.86373e-06	0.000153672	4.25622
ASRGL1	-0.705419	8.04537	-4.73213	2.87299e-06	0.000153696	4.25319
CGB5	0.856052	0.958015	4.72435	2.98045e-06	0.000158957	4.21875
C9orf122	-0.73108	5.54832	-4.72207	3.01269e-06	0.000160187	4.20866
ZNF707	0.342179	7.91428	4.71641	3.09408e-06	0.000163863	4.18365
KPNA7	0.719634	3.21827	4.71596	3.10062e-06	0.000163863	4.18167
EEF2	-0.32348	15.9663	-4.71241	3.15293e-06	0.000166124	4.16598
SLC22A5	-0.285574	8.46363	-4.70899	3.20407e-06	0.00016831	4.15089
GABRA3	0.94418	0.874981	4.70596	3.25002e-06	0.000170211	4.13754
RIPK2	0.308295	9.10474	4.70096	3.32731e-06	0.000173738	4.1155
FJX1	0.552559	6.36952	4.69686	3.39184e-06	0.000176578	4.09749
WNT7B	1.04371	3.50119	4.69403	3.43718e-06	0.000178406	4.08504
RRAD	0.79821	5.18038	4.6912	3.48312e-06	0.000180254	4.07259
CHRAC1	0.275022	9.7728	4.68892	3.52062e-06	0.000181364	4.06255
FAM13A	-0.561022	9.75064	-4.68863	3.52538e-06	0.000181364	4.06129
PTDSS1	0.279118	11.2752	4.68644	3.56173e-06	0.000182696	4.05167
SLC44A4	-0.573552	12.1762	-4.6844	3.59588e-06	0.000183907	4.04272
KLF7	0.581217	6.24745	4.67897	3.68837e-06	0.000188085	4.01891
EYA4	0.820046	2.21834	4.67778	3.70905e-06	0.000188588	4.01367
PFKFB2	-0.46069	10.1617	-4.67631	3.7346e-06	0.000189031	4.00724
MMP14	0.519897	12.403	4.67603	3.73943e-06	0.000189031	4.00603
C7orf52	0.766593	1.44103	4.66042	4.02212e-06	0.000202733	3.93773
FOXD4	-0.65244	2.87818	-4.65716	4.08378e-06	0.000204968	3.92347
BCAM	0.558712	8.88933	4.65683	4.08997e-06	0.000204968	3.92205
ELF5	1.65423	3.04609	4.6549	4.12705e-06	0.000206234	3.9136
ATP1B1	-0.488628	13.1322	-4.65211	4.18087e-06	0.000208057	3.90146
PAQR7	0.343782	7.88263	4.65178	4.18739e-06	0.000208057	3.89999
SSX4	0.480734	0.487731	4.64463	4.32894e-06	0.000214479	3.86885
COX7C	-0.296227	11.8181	-4.64202	4.38175e-06	0.000216481	3.85749
NFKB1	-0.238691	10.3994	-4.64085	4.40573e-06	0.000217051	3.85237
CDKN1C	0.675851	7.20237	4.63977	4.42786e-06	0.000217526	3.84768
MFHAS1	-0.424614	9.35426	-4.63335	4.56182e-06	0.000223478	3.81976
PANX1	0.252684	8.3822	4.63171	4.59657e-06	0.000224549	3.81265
CAB39L	0.768686	8.43832	4.63022	4.6285e-06	0.000225478	3.80617
TIMP2	0.65028	11.739	4.62677	4.70319e-06	0.000228478	3.79118
ANKRD13D	0.304691	8.80011	4.62343	4.77643e-06	0.000231391	3.7767
LY6D	1.21699	2.34289	4.62266	4.79346e-06	0.000231573	3.77337
SLC25A4	-0.301631	9.21156	-4.62133	4.82304e-06	0.000232359	3.76761
TM4SF1	0.486988	11.3798	4.62034	4.84527e-06	0.000232786	3.7633
DNAJB6	0.216133	10.582	4.61918	4.87128e-06	0.000233393	3.75829
COX7B2	0.367034	0.105373	4.61859	4.88472e-06	0.000233396	3.75571
KRT6B	1.50878	6.09381	4.61297	5.01324e-06	0.000238882	3.73139
FUT6	-0.685766	9.80829	-4.6093	5.09888e-06	0.000242301	3.71553
LOC100216001	0.782439	2.28787	4.60835	5.1213e-06	0.000242705	3.71142
CSDC2	0.956386	4.28403	4.60504	5.20032e-06	0.000245782	3.69708
ANXA1	0.641128	10.1721	4.60242	5.26344e-06	0.000248093	3.68579
OSBPL3	0.324515	9.81184	4.59513	5.4434e-06	0.000255884	3.65432
GOLPH3L	-0.296207	10.2145	-4.59398	5.47221e-06	0.000256546	3.64938
SLC35D1	-0.346885	10.2377	-4.59285	5.50086e-06	0.000257165	3.64449
TTC7B	0.539394	6.96747	4.5923	5.51488e-06	0.000257165	3.6421
RFX8	0.505161	1.27424	4.59073	5.55478e-06	0.000258334	3.63536
TMPRSS13	1.03784	6.84297	4.58966	5.5821e-06	0.000258914	3.63076
KRTAP5-2	-0.872457	2.26285	-4.58375	5.73601e-06	0.000265347	3.60531
GP5	0.56826	1.67617	4.5803	5.82759e-06	0.000268871	3.59048
TMC5	-0.487821	10.8944	-4.57919	5.85758e-06	0.000269353	3.58568
RAB19	-0.451246	4.27047	-4.57844	5.87767e-06	0.000269353	3.58247
GATS	0.465098	6.05494	4.57819	5.88438e-06	0.000269353	3.58141
ARHGAP26	-0.316633	10.083	-4.57734	5.90757e-06	0.000269707	3.57773
KLHL25	-0.346465	8.33873	-4.57309	6.0238e-06	0.000274071	3.55949
EFTUD1	-0.255468	9.27146	-4.5727	6.03459e-06	0.000274071	3.55782
CYTH3	0.332192	9.10924	4.57108	6.07969e-06	0.000275402	3.55085
JPH3	0.634988	1.91427	4.56805	6.16468e-06	0.000277966	3.53786
MUC21	0.483225	0.50715	4.5675	6.18029e-06	0.000277966	3.53549
ATP6V1C1	0.289989	10.2919	4.56736	6.18411e-06	0.000277966	3.53491
IGFBP6	0.660067	6.78431	4.55977	6.40291e-06	0.000287061	3.50238
CLINT1	-0.269673	11.1009	-4.55714	6.48037e-06	0.000289789	3.49113
C5orf32	-0.376238	10.8838	-4.55246	6.62059e-06	0.000295302	3.47111
MGC42105	0.470053	1.38915	4.55065	6.6755e-06	0.000296992	3.46338
HDAC9	0.724253	5.62479	4.54165	6.95546e-06	0.000306428	3.42496
MXRA8	0.655185	9.50387	4.54155	6.95887e-06	0.000306428	3.4245
ALDH2	-0.314513	12.6387	-4.54134	6.96533e-06	0.000306428	3.42363
UNC13D	0.716299	8.9947	4.54108	6.97371e-06	0.000306428	3.42251
SPRR2C	0.242349	0.0864221	4.54103	6.97546e-06	0.000306428	3.42227
FLNA	0.63763	13.2517	4.53962	7.02022e-06	0.00030762	3.41629
BAMBI	0.83097	8.04363	4.53889	7.04358e-06	0.00030787	3.41318
NUDCD1	0.360573	9.52571	4.53611	7.13352e-06	0.000310305	3.40132
GBA2	-0.271941	10.4406	-4.53607	7.13488e-06	0.000310305	3.40114
C3orf57	1.17393	2.90828	4.53453	7.18515e-06	0.000311714	3.39457
NUDT11	0.687858	3.37102	4.53146	7.28608e-06	0.000314926	3.38153
GAGE2D	0.464714	0.167811	4.53119	7.29531e-06	0.000314926	3.38034
AIM1L	0.633466	7.5869	4.5299	7.33822e-06	0.000315997	3.37486
FADD	0.188255	9.43685	4.52501	7.50338e-06	0.000322313	3.35405
AKR7A3	-0.57146	9.19988	-4.52093	7.64375e-06	0.000326994	3.33672
ADAM19	0.545405	9.47773	4.52075	7.64987e-06	0.000326994	3.33597
FRYL	-0.384473	10.834	-4.51244	7.94403e-06	0.000338738	3.30069
UNC93B1	0.331248	10.2622	4.51094	7.99834e-06	0.000340222	3.29433
EPHB3	-0.687074	11.4734	-4.51002	8.03188e-06	0.000340817	3.29041
CSAG2	0.691794	0.359329	4.50931	8.05746e-06	0.000341073	3.28744
KLHL21	0.322437	9.57888	4.5076	8.12043e-06	0.000342906	3.28017
CCDC125	-0.318589	8.28105	-4.50633	8.16709e-06	0.000344044	3.27481
FAM155A	0.78524	3.86428	4.50343	8.27526e-06	0.000347241	3.26251
COL9A2	-0.827911	7.39858	-4.50323	8.28281e-06	0.000347241	3.26166
LOXL4	0.69663	4.6078	4.49619	8.55075e-06	0.000356779	3.2319
GLIS2	0.591773	8.17166	4.49617	8.55149e-06	0.000356779	3.23182
CDKN2A	0.848852	6.12063	4.49565	8.5717e-06	0.000356779	3.22962
SC65	0.388204	9.21042	4.49367	8.64896e-06	0.000359138	3.22123
NANS	-0.287337	10.8663	-4.48623	8.94461e-06	0.000370532	3.18982
NRIP3	0.608828	4.71667	4.48225	9.10667e-06	0.000376351	3.17305
EIF1AD	0.176807	9.12023	4.48132	9.14476e-06	0.000377032	3.16915
FBXO17	0.836404	5.17306	4.47867	9.25491e-06	0.000380674	3.15796
EPHA1	0.416554	9.29991	4.47058	9.59822e-06	0.000393866	3.12394
CSMD3	0.450202	0.572545	4.46537	9.82582e-06	0.000402259	3.10204
LBH	0.494794	9.86013	4.46448	9.8651e-06	0.000402921	3.09832
WWC3	0.379318	9.60639	4.45787	1.01625e-05	0.000414099	3.07058
RCN3	0.543777	8.76414	4.45537	1.02773e-05	0.000417652	3.06009
POU6F2	1.289	2.28041	4.45479	1.03042e-05	0.000417652	3.05765
TWIST1	0.757439	5.39156	4.45441	1.03216e-05	0.000417652	3.05608
LRIG3	-0.330043	9.46214	-4.4504	1.05089e-05	0.00042425	3.03927
KANK1	-0.414985	10.1613	-4.44951	1.05511e-05	0.000424418	3.03553
LOC339535	0.705803	0.783831	4.44908	1.05713e-05	0.000424418	3.03375
DYNC1I1	0.873749	3.4277	4.44877	1.05861e-05	0.000424418	3.03244
ANXA9	0.559683	6.61584	4.4476	1.06419e-05	0.000424889	3.02754
ZNF317	-0.176957	9.56542	-4.4475	1.06466e-05	0.000424889	3.02712
SV2A	0.609949	5.43899	4.44635	1.07017e-05	0.000425869	3.0223
FKBP10	0.671016	10.613	4.44597	1.072e-05	0.000425869	3.02071
VWA5B1	1.13593	1.71379	4.44341	1.08436e-05	0.000428896	3.01
PLEKHN1	0.602456	6.01957	4.44337	1.08454e-05	0.000428896	3.00985
BCL2L14	-0.442931	8.62053	-4.43991	1.10148e-05	0.000434612	2.99537
COL7A1	0.798233	8.65829	4.43605	1.12064e-05	0.000440786	2.97928
ZNF792	-0.279678	7.33491	-4.43574	1.12218e-05	0.000440786	2.97799
NKX3-2	0.723676	4.1704	4.43433	1.12931e-05	0.00044259	2.97208
SLC15A1	1.36675	4.78945	4.43304	1.13581e-05	0.000444137	2.96673
C8orf75	-0.578517	1.24631	-4.42991	1.15182e-05	0.00044939	2.95366
PAGE2	0.312179	0.0959101	4.42567	1.17384e-05	0.000456818	2.93599
C3orf59	0.454416	7.34411	4.42524	1.1761e-05	0.000456818	2.93419
ISPD	0.465886	5.16343	4.42414	1.18186e-05	0.000457842	2.92963
ACTC1	1.0115	3.54981	4.42374	1.18398e-05	0.000457842	2.92795
ISM1	1.03386	4.53745	4.42267	1.18967e-05	0.000459024	2.92348
MAMSTR	0.444274	4.46195	4.4204	1.20174e-05	0.000462656	2.91406
GPX7	0.597876	6.63313	4.41861	1.21137e-05	0.000465337	2.90661
KCNJ11	-0.515314	6.33093	-4.41133	1.25133e-05	0.00047963	2.87633
PKP1	0.999977	6.91254	4.40993	1.25911e-05	0.000481555	2.87054
RARG	0.416452	9.48895	4.40878	1.2656e-05	0.000482978	2.86574
AACSL	0.456485	0.388983	4.40326	1.29702e-05	0.000493886	2.84287
STON1	0.725906	6.63135	4.40229	1.30263e-05	0.000494941	2.83884
COL24A1	0.831653	3.54671	4.40121	1.30888e-05	0.000495723	2.83437
CA13	0.495498	7.70561	4.40096	1.31037e-05	0.000495723	2.83331
MAGEA10	0.433485	0.181343	4.39659	1.33603e-05	0.000504337	2.81522
CTF1	0.694841	4.37409	4.39568	1.34141e-05	0.000505272	2.81147
SLC2A3	0.673442	8.87842	4.39361	1.3538e-05	0.000508841	2.80289
PSORS1C2	0.7735	2.55045	4.39141	1.3671e-05	0.000512736	2.79377
MYO7B	-0.521459	11.1454	-4.38932	1.3798e-05	0.000514685	2.78515
EHD1	0.277044	10.5842	4.38927	1.38013e-05	0.000514685	2.78492
GPR87	0.563805	0.496034	4.38906	1.38142e-05	0.000514685	2.78405
AK5	0.662757	2.17237	4.38862	1.3841e-05	0.000514685	2.78224
CKM	0.734755	2.2497	4.38753	1.39078e-05	0.00051607	2.77775
SLC22A17	0.613272	6.14428	4.38215	1.42433e-05	0.000526516	2.75553
COMMD5	0.282825	9.35217	4.38205	1.42498e-05	0.000526516	2.7551
RANBP3	-0.178541	10.3939	-4.37919	1.44307e-05	0.000532073	2.74334
ETNK2	0.730938	5.6177	4.37789	1.45144e-05	0.000534032	2.73794
CALB1	1.49028	2.52128	4.37588	1.46435e-05	0.000537648	2.72968
CGB8	0.558653	0.507314	4.37369	1.47862e-05	0.000541747	2.72064
TREML2	0.942322	3.95356	4.37229	1.48779e-05	0.000543366	2.71488
PACS1	0.29621	10.242	4.37206	1.48927e-05	0.000543366	2.71395
PTK7	0.655226	10.5553	4.36904	1.50929e-05	0.000548698	2.7015
FLJ16779	0.880175	2.76451	4.36854	1.51265e-05	0.000548698	2.69942
SEMA3D	0.962979	3.27145	4.36844	1.51332e-05	0.000548698	2.69901
FAM133A	0.530833	0.577017	4.36723	1.52139e-05	0.000550477	2.69405
SOHLH1	0.405967	0.293412	4.36619	1.52838e-05	0.000551863	2.68978
PPM1J	0.491288	5.02957	4.36461	1.53907e-05	0.000554575	2.68328
FGF3	0.774003	0.88371	4.35975	1.57239e-05	0.000565413	2.66331
ORAOV1	0.237719	8.25832	4.35755	1.58777e-05	0.000569767	2.65424
SPEG	0.99216	5.54194	4.35613	1.59768e-05	0.000572147	2.64844
GULP1	0.714746	6.90158	4.35529	1.60364e-05	0.000573104	2.64497
CCND1	0.316191	12.2504	4.35426	1.61089e-05	0.000574518	2.64076
BDH1	-0.364479	10.281	-4.35361	1.61554e-05	0.000575002	2.63807
DGKI	0.555191	1.62446	4.35302	1.61971e-05	0.000575309	2.63568
ID4	0.656624	7.04086	4.34769	1.65815e-05	0.000587768	2.61381
SPOCD1	0.656047	5.38586	4.34685	1.66431e-05	0.000588754	2.61036
C1orf170	0.563195	4.76335	4.345	1.67789e-05	0.000592355	2.60278
LPIN1	-0.34222	9.51512	-4.34452	1.68144e-05	0.000592412	2.60081
FOLR3	0.490185	0.790097	4.34399	1.68531e-05	0.000592578	2.59867
HSF1	0.300662	11.1824	4.34055	1.71095e-05	0.000600382	2.5846
MECOM	-0.367642	10.4235	-4.33525	1.75123e-05	0.000613132	2.56292
SLC20A2	0.328951	9.99162	4.33485	1.75432e-05	0.000613132	2.56128
CPT1C	0.610993	4.72414	4.33383	1.76215e-05	0.000614637	2.55713
STAC	0.772499	2.54308	4.33337	1.76572e-05	0.000614653	2.55524
F2RL1	-0.323327	10.7988	-4.33057	1.78752e-05	0.000621003	2.54381
KIAA1609	0.230889	8.62605	4.32971	1.79433e-05	0.000622128	2.54026
ZFP2	-0.451574	3.70687	-4.32873	1.80201e-05	0.000623552	2.53628
EMP3	0.512219	8.06577	4.32727	1.81355e-05	0.000626304	2.53033
TFAP2C	0.924796	5.54551	4.32628	1.82142e-05	0.000627256	2.5263
MYO5B	-0.30906	11.4501	-4.32597	1.8239e-05	0.000627256	2.52504
PCSK1N	1.33793	3.90892	4.32513	1.83066e-05	0.000627256	2.52159
LRRC31	-0.745467	7.39431	-4.32512	1.8307e-05	0.000627256	2.52157
PPARGC1B	-0.421256	5.9379	-4.32154	1.85966e-05	0.000635929	2.50695
GSR	-0.37602	10.2632	-4.3169	1.89775e-05	0.000647686	2.48806
AXL	0.567838	8.70581	4.31583	1.90663e-05	0.000649446	2.48371
GREB1L	1.00819	1.65986	4.31502	1.91338e-05	0.000650475	2.48042
XBP1	-0.328768	12.3678	-4.31216	1.93743e-05	0.000656933	2.46879
GATA6	-0.302575	9.91354	-4.3115	1.943e-05	0.000656933	2.46611
RAI14	0.457499	9.22246	4.31142	1.94368e-05	0.000656933	2.46579
FADS1	0.671447	8.6453	4.31072	1.94962e-05	0.000657666	2.46295
C4orf14	-0.220309	9.78356	-4.30998	1.95596e-05	0.000658531	2.45992
C8orf31	0.600301	2.06861	4.30871	1.96685e-05	0.000660923	2.45475
ANKLE1	0.657364	3.22927	4.30747	1.97748e-05	0.000663215	2.44973
SHANK1	0.60046	1.7222	4.30465	2.00194e-05	0.000670133	2.43828
STIM2	-0.281686	8.94841	-4.30411	2.0067e-05	0.000670436	2.43607
CHCHD7	0.333965	9.56055	4.30274	2.01872e-05	0.000673163	2.43051
MAP4K2	0.355616	8.26731	4.30154	2.02927e-05	0.00067465	2.42566
DNAJC1	-0.240519	9.18625	-4.30131	2.03131e-05	0.00067465	2.42472
TRIM46	0.524447	4.04605	4.30092	2.03478e-05	0.00067465	2.42313
PI4K2A	0.19813	9.3442	4.29949	2.04751e-05	0.000677583	2.41732
SMARCA2	-0.35451	10.561	-4.29854	2.05598e-05	0.000679098	2.41348
ZNF189	-0.301504	8.56973	-4.29386	2.09832e-05	0.000690339	2.3945
RAP2B	0.231644	9.39366	4.29354	2.10121e-05	0.000690339	2.39322
KLK8	1.37848	3.8199	4.29346	2.10189e-05	0.000690339	2.39292
RPS27L	-0.357705	10.2229	-4.29124	2.1223e-05	0.000695732	2.38392
DPF2	0.191802	9.90103	4.29016	2.13234e-05	0.000697711	2.37953
RNF139	0.266724	9.47507	4.28951	2.13839e-05	0.00069838	2.37689
KIAA0196	0.277233	10.3879	4.28608	2.17046e-05	0.000706846	2.36303
TUBB3	0.538925	9.72491	4.28587	2.17242e-05	0.000706846	2.36219
NCRNA00085	0.583842	3.99683	4.28353	2.19458e-05	0.000712729	2.35274
GPA33	-0.665841	11.7886	-4.28256	2.20388e-05	0.000713619	2.34881
FLJ36031	0.285547	8.89672	4.28239	2.20551e-05	0.000713619	2.34812
ZDHHC18	0.216658	9.29838	4.28182	2.21095e-05	0.000714055	2.34583
AMPH	0.673103	3.79372	4.27857	2.24235e-05	0.000722858	2.3327
C1QTNF6	0.408814	8.51128	4.2766	2.26163e-05	0.000727728	2.32473
ZNF697	0.369199	7.52615	4.27494	2.27792e-05	0.000731618	2.31806
LARP6	0.638321	6.38274	4.27426	2.28462e-05	0.000732423	2.31532
RALGAPA2	-0.528341	9.60591	-4.26789	2.34857e-05	0.000751544	2.28963
ZNF280A	0.721877	1.56261	4.26656	2.36218e-05	0.000754513	2.28425
CCBP2	0.556898	3.86143	4.26571	2.37083e-05	0.000754548	2.28085
DKFZp434J0226	0.606593	1.34552	4.2657	2.37094e-05	0.000754548	2.28081
TTYH1	0.666652	2.74499	4.26472	2.381e-05	0.000756367	2.27687
FGF5	0.713178	1.61416	4.26405	2.38791e-05	0.000757186	2.27417
TJP3	-0.399126	10.5224	-4.26172	2.41208e-05	0.00076346	2.2648
PHACTR3	1.07285	4.47161	4.2613	2.41648e-05	0.000763467	2.26311
SPRR1B	1.04696	1.62585	4.25589	2.47365e-05	0.000780117	2.24135
GATSL2	0.664315	1.17284	4.2543	2.49061e-05	0.000784048	2.23499
NFIB	-0.427875	9.34366	-4.2532	2.50251e-05	0.000786375	2.23056
CA3	0.630833	3.87098	4.24817	2.55743e-05	0.000802186	2.21037
HADH	-0.286675	11.053	-4.2461	2.58036e-05	0.000807926	2.20206
MAOA	-0.595923	10.8054	-4.24539	2.58825e-05	0.000808943	2.19923
TMEM65	0.376949	8.39538	4.24441	2.59921e-05	0.000810917	2.19529
TMEM90B	0.753716	5.05098	4.24309	2.61402e-05	0.000813715	2.19001
NOG	0.577402	1.33734	4.24278	2.61751e-05	0.000813715	2.18877
HOOK3	0.365735	9.19339	4.24218	2.62432e-05	0.00081438	2.18635
GIF	-1.11508	3.15386	-4.23986	2.65062e-05	0.00081949	2.17708
ZBED3	-0.416606	5.52131	-4.23965	2.65305e-05	0.00081949	2.17623
NACAD	0.617443	4.53447	4.23949	2.65488e-05	0.00081949	2.17558
GADD45G	-0.525153	6.97875	-4.23841	2.66724e-05	0.000821849	2.17127
PPP1R13L	0.372046	9.46655	4.23763	2.67612e-05	0.00082313	2.16818
C20orf195	0.655927	3.03318	4.23595	2.6956e-05	0.000827663	2.16143
PEX11A	-0.277625	6.94912	-4.23375	2.72115e-05	0.000833596	2.15266
FAM134B	-0.54614	8.97828	-4.23347	2.72448e-05	0.000833596	2.15152
C9orf82	-0.290353	9.33253	-4.23107	2.75277e-05	0.000840777	2.14191
C1orf61	0.575533	1.00543	4.2304	2.76064e-05	0.000841706	2.13926
MRPS27	-0.238645	10.6758	-4.22976	2.7683e-05	0.000842568	2.13668
MAPK15	0.910212	5.02567	4.22922	2.77472e-05	0.000843051	2.13453
NINJ2	0.448604	5.97147	4.22691	2.80239e-05	0.000848528	2.1253
LOC100270710	0.341845	7.74727	4.2269	2.80248e-05	0.000848528	2.12527
FAM3D	-0.773902	11.6212	-4.22474	2.82858e-05	0.000854947	2.11665
C10orf55	0.525295	3.06671	4.2214	2.8694e-05	0.000865784	2.10333
DNM3	0.632765	5.3343	4.21876	2.90208e-05	0.000874132	2.09281
PTPN12	0.27558	10.6566	4.21718	2.92177e-05	0.000878547	2.08652
COL10A1	1.32801	7.52541	4.21189	2.9887e-05	0.000897124	2.06547
FAM169A	-0.744038	7.0902	-4.21138	2.99522e-05	0.000897537	2.06344
NOS2	-1.00763	8.96409	-4.20781	3.04137e-05	0.000909695	2.04923
TMEM185A	0.269382	8.56479	4.20742	3.04642e-05	0.000909695	2.04769
XG	0.799436	2.46533	4.20693	3.05278e-05	0.000909695	2.04575
TMEM200B	0.671933	5.06431	4.20663	3.05666e-05	0.000909695	2.04457
PDLIM7	0.428438	9.7122	4.20573	3.06847e-05	0.000911654	2.04099
CSAG1	0.900295	0.681297	4.2045	3.08472e-05	0.000914924	2.03608
MYL3	0.640763	1.02781	4.20223	3.11476e-05	0.000922264	2.02707
SLC39A13	0.275069	9.38471	4.20125	3.12782e-05	0.000924562	2.02318
STK39	-0.256507	10.4777	-4.19461	3.21774e-05	0.000949532	1.99685
SCARF2	0.669221	7.17661	4.1929	3.2412e-05	0.000954436	1.9901
HECW1	0.729751	3.34433	4.19261	3.2453e-05	0.000954436	1.98892
PKDREJ	-0.4419	3.77259	-4.19152	3.2604e-05	0.000955722	1.98461
LMNB1	-0.283119	10.8474	-4.1915	3.26063e-05	0.000955722	1.98454
FAM196A	0.45118	1.61231	4.18987	3.28333e-05	0.000960761	1.9781
EMP1	0.502846	10.7965	4.18666	3.32856e-05	0.000972364	1.96539
DAPK2	-0.495382	8.57738	-4.18172	3.39934e-05	0.000989895	1.94584
MLLT11	0.494192	5.5374	4.18168	3.39993e-05	0.000989895	1.94568
LTBP3	0.528282	9.75519	4.18066	3.41467e-05	0.000992531	1.94166
CYP2E1	0.652432	3.02242	4.17839	3.4478e-05	0.00100049	1.9327
ST6GALNAC1	-0.903301	10.5094	-4.17604	3.48241e-05	0.00100886	1.92342
LOC90784	-0.385273	7.74984	-4.17556	3.4895e-05	0.00100911	1.92153
TMEM25	0.616977	5.79782	4.1752	3.49487e-05	0.00100911	1.9201
DSEL	0.610616	5.07446	4.17476	3.50138e-05	0.00100932	1.91837
DFNA5	0.684347	5.48467	4.17278	3.53102e-05	0.00101619	1.91054
PRR15L	-0.336585	11.2787	-4.17171	3.54703e-05	0.00101911	1.90634
MMP17	0.78505	4.96133	4.16649	3.62645e-05	0.00104022	1.88578
C2orf54	0.897876	7.18469	4.16544	3.64277e-05	0.00104318	1.88161
MMP19	0.347956	8.13018	4.16426	3.66096e-05	0.00104601	1.87698
KLHDC8B	0.432842	7.22034	4.16403	3.66462e-05	0.00104601	1.87606
PODNL1	0.579173	6.57616	4.16118	3.70902e-05	0.00105695	1.86487
PCOLCE	0.567808	9.54995	4.16011	3.72586e-05	0.00106002	1.86067
PGBD5	0.716495	5.86772	4.15853	3.75094e-05	0.00106541	1.85444
ANXA13	-0.898905	8.00361	-4.15625	3.78733e-05	0.001074	1.84548
GSTM3	0.746066	7.89363	4.15568	3.79647e-05	0.00107484	1.84324
GPR161	0.522783	6.04058	4.15376	3.82739e-05	0.00108184	1.83571
ANGPTL2	0.633087	9.49809	4.15278	3.84326e-05	0.00108457	1.83187
TULP1	0.380087	0.823191	4.15194	3.85709e-05	0.00108671	1.82853
GAL	1.16202	6.38428	4.15097	3.87289e-05	0.00108855	1.82474
IBSP	1.02985	2.9816	4.15077	3.87609e-05	0.00108855	1.82397
PLS1	-0.355985	11.7661	-4.14739	3.93191e-05	0.00110245	1.8107
AGAP11	0.546617	3.22822	4.14666	3.94402e-05	0.00110361	1.80784
PCDHGB1	0.737596	2.65501	4.14638	3.94871e-05	0.00110361	1.80674
MARVELD1	0.348999	9.74183	4.14301	4.00539e-05	0.00111644	1.79351
AES	-0.233382	12.7201	-4.14289	4.00741e-05	0.00111644	1.79305
FADS3	0.426571	7.79629	4.14117	4.03653e-05	0.00112276	1.78633
MAGED4	0.63814	4.95847	4.14076	4.0436e-05	0.00112294	1.7847
PTPRH	-0.466525	9.43032	-4.14025	4.05218e-05	0.00112353	1.78273
MAGEA12	1.04212	0.824104	4.13853	4.0818e-05	0.00112995	1.77597
SLC26A10	0.506962	2.2951	4.13709	4.10661e-05	0.00113418	1.77035
HTRA1	0.541734	9.87832	4.13689	4.1101e-05	0.00113418	1.76956
GCAT	-0.411588	8.49078	-4.13483	4.14598e-05	0.00114118	1.7615
GTF2F1	-0.187166	10.9809	-4.13468	4.14856e-05	0.00114118	1.76092
CCKBR	0.464533	0.462165	4.13384	4.16327e-05	0.00114342	1.75763
PKP2	-0.337017	11.1977	-4.13026	4.22654e-05	0.00115898	1.74364
EEF1A2	0.953901	3.49591	4.12749	4.27611e-05	0.00117073	1.73282
VGLL3	0.764443	6.14628	4.12525	4.31647e-05	0.00117893	1.72411
ZFPL1	0.205812	9.4633	4.12495	4.32199e-05	0.00117893	1.72292
SPOCK1	1.00529	7.232	4.12428	4.33414e-05	0.00117893	1.72032
LRRC46	0.433416	3.27246	4.12422	4.3353e-05	0.00117893	1.72007
MLF1	0.889818	6.73778	4.12397	4.33985e-05	0.00117893	1.71909
OTC	-1.17872	3.48074	-4.12224	4.37141e-05	0.00118565	1.71237
FNDC4	0.517923	5.46734	4.12137	4.38742e-05	0.00118815	1.70898
PPFIA2	0.619533	2.04516	4.1198	4.41646e-05	0.00119239	1.70286
SMEK3P	0.286331	0.0906554	4.11979	4.41675e-05	0.00119239	1.7028
TMEM40	0.586418	0.951937	4.11879	4.43533e-05	0.00119555	1.69891
CDK5R1	0.336809	6.35151	4.11343	4.53625e-05	0.00122036	1.67804
AKR1C4	0.973647	2.89864	4.11316	4.54136e-05	0.00122036	1.67699
OXR1	0.34377	9.69129	4.10843	4.63234e-05	0.00124289	1.6586
B3GNT3	-0.33726	11.4573	-4.10697	4.66074e-05	0.00124859	1.65293
ANO3	0.580805	0.915281	4.10601	4.6796e-05	0.00125172	1.64918
TRO	0.53594	5.2468	4.10022	4.79439e-05	0.00128046	1.62671
ALDH1L2	0.640118	6.87736	4.09771	4.84509e-05	0.00129203	1.61696
EPYC	1.17297	2.76392	4.09626	4.87456e-05	0.0012979	1.61134
CLEC2L	0.678336	1.52778	4.09564	4.88714e-05	0.00129926	1.60895
FRMD6	0.636204	7.63893	4.09459	4.90865e-05	0.00130144	1.60487
TMEM168	-0.27656	9.98721	-4.09451	4.91024e-05	0.00130144	1.60457
LOC541471	0.336179	7.40253	4.0891	5.02245e-05	0.00132916	1.58363
MYH15	0.564135	3.6486	4.08566	5.09501e-05	0.00134632	1.57033
TSKU	0.238485	10.3277	4.08185	5.17668e-05	0.00136583	1.55559
TRIM62	0.246753	7.10306	4.08067	5.20214e-05	0.00137047	1.55104
KIF5A	0.777711	2.54927	4.07985	5.21998e-05	0.00137237	1.54787
TUBB6	0.389058	9.37818	4.07962	5.22507e-05	0.00137237	1.54697
ZYX	0.276333	12.2143	4.07751	5.27124e-05	0.00138241	1.53882
GPC5	0.628623	1.14892	4.07506	5.3253e-05	0.00139449	1.52936
PRRG1	0.370041	8.47324	4.07457	5.33608e-05	0.00139522	1.52749
LOX	0.660796	8.06662	4.07348	5.36045e-05	0.00139949	1.52326
ZNF750	0.841278	2.14254	4.07281	5.37525e-05	0.00140073	1.52071
NFATC4	0.422091	8.01212	4.07254	5.38125e-05	0.00140073	1.51967
DERL1	0.204672	11.1117	4.07192	5.39532e-05	0.0014023	1.51725
HNRNPA0	-0.163629	11.9446	-4.06947	5.4506e-05	0.00141456	1.50781
SP9	0.593686	0.573942	4.06898	5.46158e-05	0.0014153	1.50594
GPX3	0.619934	8.56138	4.06853	5.47177e-05	0.00141584	1.50422
SSC5D	0.821717	7.40288	4.06709	5.50468e-05	0.00142225	1.49866
NDRG2	-0.347412	10.2193	-4.06653	5.51743e-05	0.00142343	1.49652
LIMK1	0.269147	9.95526	4.06294	5.60044e-05	0.00144271	1.48268
GALNTL2	0.743721	4.88246	4.06216	5.61853e-05	0.00144277	1.47969
ZNF512B	0.522098	6.63435	4.0619	5.62474e-05	0.00144277	1.47867
CAMK2D	-0.292784	9.89547	-4.06186	5.62548e-05	0.00144277	1.47855
DUSP5	0.506516	8.59132	4.06058	5.65559e-05	0.00144836	1.4736
YWHAZ	0.251234	14.6336	4.05775	5.72225e-05	0.00146328	1.46275
CNIH3	0.637539	5.10228	4.05707	5.73853e-05	0.0014653	1.46012
ZNF57	-0.27497	7.57207	-4.05644	5.75351e-05	0.00146698	1.4577
TUBA3C	0.30113	0.211375	4.05542	5.77794e-05	0.00147106	1.45378
LRRC66	-0.569461	6.63655	-4.05119	5.88016e-05	0.0014949	1.43753
CCDC60	-0.979632	2.18185	-4.04891	5.93574e-05	0.00150683	1.42882
S100A7	0.710293	0.864275	4.04841	5.94812e-05	0.00150778	1.42689
CACNA2D3	0.532657	1.94778	4.04765	5.96693e-05	0.00151035	1.42397
SH2D4A	-0.354246	8.97853	-4.04479	6.03794e-05	0.00152611	1.41301
SMPD3	-0.490011	9.34102	-4.04407	6.05598e-05	0.00152846	1.41025
ZNF385A	0.53244	7.83655	4.04336	6.07374e-05	0.00153072	1.40754
PRR16	0.55447	5.34287	4.04291	6.08516e-05	0.00153139	1.4058
CST7	0.674665	5.97283	4.04183	6.1123e-05	0.001536	1.40168
RGS4	0.763684	5.0133	4.04096	6.13433e-05	0.00153932	1.39835
C8ORFK29	0.706781	3.36152	4.03848	6.19741e-05	0.00155291	1.38887
SPAG4	0.490079	6.25731	4.03689	6.23823e-05	0.0015609	1.38279
PTGER4	-0.437779	8.66754	-4.03319	6.33436e-05	0.00158268	1.36864
KIF3C	0.404086	7.72998	4.03251	6.35205e-05	0.00158357	1.36605
NAALAD2	0.469281	2.34935	4.03236	6.35607e-05	0.00158357	1.36547
EPB41L1	0.391738	10.7822	4.03144	6.38029e-05	0.00158734	1.36195
CLDN11	0.69551	4.1842	4.0282	6.46596e-05	0.00160636	1.3496
LGALS7	0.698815	1.76788	4.02676	6.50444e-05	0.00161362	1.34411
MSLNL	0.429112	0.586024	4.02452	6.56488e-05	0.0016263	1.33554
WNT6	0.779764	2.16694	4.02378	6.58491e-05	0.00162754	1.33273
PPME1	0.153717	10.2345	4.02333	6.59697e-05	0.00162754	1.33103
BTF3	-0.229541	13.3229	-4.0233	6.59789e-05	0.00162754	1.3309
TMEM133	0.314555	6.31698	4.02223	6.62694e-05	0.0016324	1.32684
SYT7	0.611216	10.2489	4.02051	6.67408e-05	0.00163828	1.32028
BTBD19	0.522961	3.50309	4.02035	6.67839e-05	0.00163828	1.31968
PRRX1	0.756808	7.81566	4.02033	6.679e-05	0.00163828	1.31959
STX1A	0.419819	7.41987	4.01886	6.7197e-05	0.00164386	1.31397
PLAU	0.50154	10.1365	4.01867	6.72481e-05	0.00164386	1.31327
NXN	0.602112	7.83943	4.01844	6.73108e-05	0.00164386	1.31241
SERPINB2	1.03119	2.17272	4.01814	6.73943e-05	0.00164386	1.31126
RAB2A	0.211799	10.3298	4.01708	6.76899e-05	0.00164876	1.30721
ITGA5	0.543397	10.35	4.01399	6.85539e-05	0.00166748	1.29547
CRCT1	0.308253	0.171216	4.01224	6.90495e-05	0.00167719	1.2888
MMP11	0.731835	11.1549	4.01072	6.94832e-05	0.00168538	1.28301
SNCG	0.629567	4.40129	4.01035	6.95878e-05	0.00168557	1.28162
MPO	0.551577	2.15179	4.00814	7.02226e-05	0.001697	1.27322
GLI3	0.719639	5.74411	4.00803	7.02544e-05	0.001697	1.2728
HSPB8	0.717715	6.68945	4.00426	7.1348e-05	0.00172104	1.25851
LATS2	0.383253	8.33694	4.00161	7.2129e-05	0.00173494	1.24843
FBLN2	0.833576	8.89501	4.00158	7.21361e-05	0.00173494	1.24834
SGPP2	-0.439699	7.96608	-4.00129	7.22227e-05	0.00173494	1.24723
CYHR1	0.302648	9.50072	3.9977	7.32926e-05	0.00175822	1.23363
PCDHB6	0.574179	2.69586	3.99623	7.37361e-05	0.00176643	1.22805
FAM131C	0.651716	3.00771	3.99573	7.38862e-05	0.00176759	1.22617
TPST1	0.558623	6.38332	3.99508	7.40827e-05	0.00176977	1.22371
ACTR3C	0.37518	5.56804	3.99476	7.41801e-05	0.00176977	1.2225
SH3BP4	-0.294576	11.0487	-3.98946	7.5807e-05	0.00180611	1.20243
GALNS	0.279983	8.80027	3.9883	7.61673e-05	0.00180683	1.19805
SULT1B1	-0.843846	6.50457	-3.98818	7.62039e-05	0.00180683	1.1976
MAP2K5	-0.209319	8.34061	-3.98808	7.62376e-05	0.00180683	1.19719
UGT8	-0.33794	9.55302	-3.98803	7.62517e-05	0.00180683	1.19702
CHAF1A	-0.275433	9.44864	-3.98716	7.65238e-05	0.00181082	1.19373
BIRC7	0.754352	2.95875	3.98591	7.69163e-05	0.00181764	1.189
GOLGA7B	0.633679	7.1313	3.98109	7.84443e-05	0.00185124	1.17081
C8orf46	0.436532	0.95629	3.98012	7.87555e-05	0.00185399	1.16714
FAM83E	-0.44351	9.3368	-3.98006	7.87732e-05	0.00185399	1.16694
SCHIP1	0.477166	6.25827	3.97749	7.96058e-05	0.00187106	1.15722
C16orf57	0.186322	9.98529	3.97564	8.02087e-05	0.00188269	1.15024
PCBD2	-0.212011	8.19947	-3.97523	8.03423e-05	0.00188329	1.1487
SLC7A5	0.430715	11.8871	3.97426	8.06604e-05	0.00188821	1.14505
DENND2D	-0.243426	9.38938	-3.97312	8.10347e-05	0.00189291	1.14077
MMP8	0.823647	2.00864	3.97299	8.10782e-05	0.00189291	1.14027
RASEF	-0.430256	8.18315	-3.9726	8.12069e-05	0.00189338	1.13881
ADAMTSL4	0.547249	6.9369	3.97197	8.14145e-05	0.00189569	1.13645
PIAS4	-0.185443	8.29908	-3.97147	8.15828e-05	0.00189707	1.13454
C7orf61	0.44247	1.85991	3.97059	8.18763e-05	0.00190136	1.13122
SAMD11	0.65524	5.70794	3.96865	8.25227e-05	0.00191382	1.12395
GUCA1A	0.522198	1.34936	3.96816	8.26893e-05	0.00191514	1.12208
FAM122B	0.306868	9.89101	3.96734	8.29661e-05	0.001919	1.11899
RAB34	0.512038	7.74131	3.96524	8.36759e-05	0.00193286	1.11112
CDSN	0.626994	5.14568	3.96455	8.39142e-05	0.0019358	1.10849
SERPINH1	0.310642	12.0529	3.96381	8.41667e-05	0.00193906	1.10571
ITGA6	-0.317429	12.9957	-3.96345	8.42893e-05	0.00193932	1.10437
LOXL1	0.539568	7.84436	3.95993	8.55049e-05	0.0019647	1.09114
KRT78	0.27652	0.195836	3.95883	8.58878e-05	0.0019709	1.08701
PARP3	-0.30645	8.67428	-3.95494	8.72531e-05	0.00199807	1.07243
CRB3	-0.2888	9.39187	-3.95481	8.73012e-05	0.00199807	1.07192
ATP1A1	-0.284083	14.7892	-3.95406	8.75663e-05	0.00200151	1.06912
UCN2	0.635225	3.22736	3.95147	8.84906e-05	0.00201883	1.05942
FAM176B	0.43073	7.00206	3.95129	8.85553e-05	0.00201883	1.05874
PTPRN	0.869822	3.47086	3.94781	8.98127e-05	0.00204482	1.04572
SPHK1	0.666244	7.17405	3.94715	9.00558e-05	0.00204768	1.04322
SFRP5	0.792867	1.50519	3.94676	9.01985e-05	0.00204826	1.04176
TIMP3	0.58044	11.6195	3.94568	9.05918e-05	0.00205204	1.03774
KRT13	0.713884	1.41215	3.94566	9.06005e-05	0.00205204	1.03765
LRG1	-0.606153	9.02899	-3.94528	9.07398e-05	0.00205253	1.03623
YPEL3	0.415551	8.92907	3.9439	9.12494e-05	0.00206138	1.03105
ZSWIM5	-0.451949	8.03862	-3.94355	9.13765e-05	0.00206159	1.02977
LRP11	0.270304	10.5732	3.9419	9.1989e-05	0.00207073	1.0236
CHRNB1	0.442136	7.04256	3.94182	9.20191e-05	0.00207073	1.02329
C10orf114	0.448973	2.84982	3.94084	9.23837e-05	0.00207366	1.01964
FAM149A	-0.734228	6.03411	-3.94083	9.23873e-05	0.00207366	1.01961
HOPX	0.749618	7.15107	3.93947	9.28972e-05	0.00208243	1.01452
VTCN1	0.824273	1.8179	3.93842	9.32934e-05	0.00208862	1.01059
GRP	0.927744	3.66852	3.93513	9.45431e-05	0.00211389	0.9983
DUSP7	0.237537	8.98013	3.92953	9.67076e-05	0.00215951	0.977395
SPRR3	0.961914	1.48726	3.92777	9.73948e-05	0.00217208	0.970856
G0S2	0.636989	7.3724	3.92566	9.82282e-05	0.00218787	0.962987
ECSIT	-0.259921	9.84081	-3.92525	9.83929e-05	0.00218874	0.961441
ALDH3A2	-0.293678	10.4993	-3.92304	9.92721e-05	0.00220548	0.953227
AZIN1	0.279988	12.0929	3.92122	0.000100003	0.00221889	0.946458
TMEM79	0.244945	7.23031	3.91975	0.000100596	0.00222789	0.940998
PGF	0.474863	7.38448	3.91926	0.000100797	0.00222789	0.939152
CDK5R2	0.712454	2.15588	3.91905	0.000100881	0.00222789	0.938379
PNMA1	0.385914	8.57055	3.91896	0.000100919	0.00222789	0.938033
KIF17	0.494835	3.11397	3.91745	0.000101532	0.0022382	0.93244
LGALS9	-0.381904	11.3888	-3.91718	0.000101643	0.0022382	0.931434
COL6A4P2	0.501407	1.6739	3.91663	0.000101868	0.00224032	0.929395
DKK2	0.847184	5.31054	3.91301	0.000103364	0.00227037	0.915932
CYB5D1	-0.289756	8.17168	-3.91104	0.000104185	0.00227889	0.908631
SH3RF2	-0.309857	9.79874	-3.91097	0.000104213	0.00227889	0.908383
IQUB	0.414367	1.62218	3.91075	0.000104308	0.00227889	0.907543
PLK3	0.305002	8.19964	3.91073	0.000104316	0.00227889	0.907472
NUDT16	-0.212217	9.44062	-3.91052	0.000104405	0.00227889	0.906683
SPRR2E	0.556555	0.477981	3.90831	0.000105334	0.00229629	0.898507
PPARA	-0.254235	10.0761	-3.90795	0.000105489	0.00229679	0.897153
GSTP1	0.335181	13.2089	3.90382	0.000107252	0.00233191	0.881856
NCOA7	-0.390202	11.0945	-3.90355	0.00010737	0.00233191	0.880844
LAMP1	0.254698	12.9672	3.90087	0.000108529	0.00235416	0.870932
MMP2	0.658845	11.9415	3.90022	0.000108812	0.00235736	0.868532
TFF1	-1.06192	9.44592	-3.89814	0.000109725	0.00237139	0.860823
C1orf161	-0.646562	4.56388	-3.89812	0.000109731	0.00237139	0.860767
KLC3	0.687036	4.03961	3.89712	0.000110175	0.00237803	0.857044
RUNDC3A	0.790643	3.06627	3.89194	0.000112483	0.00242485	0.837915
TCEB1	0.262121	9.54266	3.88816	0.000114199	0.0024588	0.823948
DEGS1	0.303344	9.5671	3.88487	0.000115714	0.00248781	0.81179
C5orf25	-0.223321	8.52811	-3.88461	0.000115831	0.00248781	0.810854
DLG4	0.450022	6.46923	3.88264	0.000116749	0.00250365	0.803576
GPR172A	0.326743	11.5391	3.88241	0.000116856	0.00250365	0.802727
SLAMF9	0.675394	2.35979	3.88195	0.000117071	0.00250518	0.801033
GPRIN3	-0.470949	7.65094	-3.88058	0.000117715	0.00251587	0.795974
GLUL	-0.343147	12.6096	-3.87963	0.000118163	0.00252234	0.792474
SSTR1	-0.746602	6.50601	-3.87676	0.000119522	0.00254824	0.781927
SLC25A32	0.26865	9.5673	3.87566	0.00012005	0.00255637	0.77786
APCDD1L	0.781005	2.40897	3.87449	0.000120612	0.00256521	0.773551
C6orf222	-0.490265	9.03316	-3.87353	0.000121075	0.00256902	0.770018
ARHGEF17	0.446338	8.73583	3.8735	0.000121085	0.00256902	0.769939
VASN	0.468552	7.67741	3.87224	0.000121697	0.00257884	0.765297
C3orf21	0.216979	8.26412	3.8693	0.000123134	0.00260613	0.754473
MAPRE3	0.409892	8.1479	3.86803	0.000123759	0.00261618	0.749805
C16orf5	0.574237	7.68066	3.86719	0.000124172	0.00262174	0.746732
MUC13	-0.404752	13.4812	-3.86662	0.000124453	0.0026245	0.744645
CASP6	-0.2622	9.87843	-3.86576	0.000124878	0.00263029	0.7415
TFAP2E	0.572833	3.46743	3.86472	0.000125396	0.00263801	0.737684
TMEM144	-0.305385	8.65393	-3.86329	0.000126113	0.0026499	0.732428
EPHA10	-0.450377	8.00276	-3.86135	0.000127092	0.00266724	0.725303
MARVELD3	-0.250643	9.14916	-3.85998	0.000127788	0.00267863	0.720268
C8orf33	0.355972	11.0516	3.85754	0.000129033	0.00269929	0.711332
UCHL1	0.857331	5.29231	3.85744	0.000129083	0.00269929	0.710972
FAAH	-0.34012	9.64394	-3.85614	0.000129753	0.00271005	0.7062
RAB31	0.609991	9.60946	3.85074	0.000132563	0.00276543	0.686451
MED9	-0.181269	8.19969	-3.84918	0.000133385	0.00277693	0.680752
CD70	0.698295	3.88618	3.84909	0.000133433	0.00277693	0.680426
PCID2	0.246287	10.0032	3.84714	0.000134471	0.0027952	0.673284
ST6GALNAC2	0.68375	5.68337	3.84606	0.000135046	0.00280381	0.669351
PPFIBP2	-0.238071	9.59366	-3.84518	0.000135521	0.00281033	0.666114
FOXA2	-0.48026	9.67679	-3.84344	0.000136455	0.00282633	0.659788
TNFSF10	-0.357826	10.2679	-3.84249	0.000136974	0.00283104	0.65629
PVRL4	0.53883	8.29342	3.84243	0.000137007	0.00283104	0.656069
CHST3	0.536021	7.48805	3.84194	0.00013727	0.00283313	0.654298
NAP1L3	0.625125	4.06679	3.84101	0.000137779	0.00284027	0.650888
EFEMP2	0.49443	8.87217	3.83979	0.000138444	0.00284962	0.646451
MYO1H	0.508488	1.54178	3.83958	0.00013856	0.00284962	0.645684
EPHB6	0.761037	4.66106	3.8364	0.000140315	0.00288233	0.634083
GFRA3	0.734679	2.83751	3.836	0.000140536	0.00288347	0.632634
NOX4	0.745743	4.79754	3.83538	0.000140881	0.00288438	0.63038
SSPO	0.652616	2.08177	3.83533	0.000140911	0.00288438	0.630181
LEPREL1	0.659788	7.17184	3.83272	0.000142371	0.00291085	0.620683
PLXNB3	0.900093	4.87746	3.83133	0.000143154	0.00292343	0.615631
ZNF706	0.213154	10.8581	3.82787	0.000145128	0.00295983	0.60302
ACSM1	-0.604643	2.50375	-3.82761	0.000145276	0.00295983	0.602079
TCEA2	0.552926	5.85686	3.82477	0.000146912	0.0029886	0.591764
CT45A1	0.473556	0.218352	3.82457	0.000147031	0.0029886	0.591022
RHBDF1	0.286803	9.83409	3.82421	0.000147236	0.00298928	0.58974
GK	-0.412338	8.38383	-3.82374	0.000147511	0.00299028	0.588019
CMTM3	0.449737	8.43802	3.82315	0.000147853	0.00299028	0.585887
CCDC90A	0.224178	8.61382	3.82305	0.000147911	0.00299028	0.585526
OPRL1	0.513278	3.86899	3.8227	0.000148121	0.00299028	0.584222
CRYM	-0.641482	6.36526	-3.82266	0.000148142	0.00299028	0.584085
ALDH3B1	0.375324	9.26445	3.82222	0.000148396	0.00299099	0.582509
IFFO2	0.344174	9.16144	3.82201	0.00014852	0.00299099	0.581739
SYNPO2L	0.387565	1.12434	3.81942	0.000150046	0.00301822	0.57233
DLX2	0.61004	1.34591	3.81446	0.000153008	0.00307213	0.554327
PRUNE2	-0.730996	9.20463	-3.81434	0.000153078	0.00307213	0.553908
PRPH2	0.491046	2.99296	3.81125	0.000154952	0.00310617	0.542704
WASF3	0.846354	5.71036	3.81094	0.00015514	0.00310636	0.541588
GLI2	0.581533	5.98094	3.81059	0.000155355	0.00310711	0.540311
KCNK9	0.789223	2.89707	3.81018	0.000155606	0.00310856	0.538825
YTHDC2	-0.255421	9.12977	-3.80978	0.000155849	0.00310984	0.537393
VCX3A	0.389376	0.57307	3.80902	0.000156316	0.0031156	0.534637
RASSF6	-0.396011	8.20654	-3.806	0.000158181	0.00314917	0.52372
MAF1	0.233924	11.1645	3.80512	0.000158729	0.0031542	0.520535
CAV1	0.457939	9.42419	3.80481	0.000158928	0.0031542	0.51938
CNPY4	0.285464	7.07616	3.80473	0.000158976	0.0031542	0.519105
PRDX2	-0.247946	12.2359	-3.80433	0.000159224	0.0031546	0.517668
CC2D2A	0.541482	6.70796	3.80412	0.000159358	0.0031546	0.516895
CPNE3	0.265645	11.35	3.80253	0.000160357	0.00316929	0.511143
DACT3	0.581919	5.84654	3.80236	0.000160464	0.00316929	0.510531
ATG9B	0.637009	6.10834	3.80145	0.000161035	0.00317698	0.507259
FCRLB	0.535873	3.68221	3.80098	0.000161335	0.0031793	0.505548
BAG2	0.640146	7.51354	3.79918	0.000162479	0.00319823	0.499043
ACSS2	-0.298982	11.3709	-3.7974	0.000163618	0.00321701	0.492617
MMACHC	-0.245079	7.88928	-3.79479	0.000165297	0.00324638	0.483218
C1orf70	0.446317	2.23483	3.79261	0.000166716	0.00326393	0.475356
FKBP9	0.220665	11.7722	3.79234	0.000166895	0.00326393	0.474365
CLIP3	0.496995	7.33678	3.79224	0.000166957	0.00326393	0.474023
BAG1	-0.226062	10.7995	-3.79209	0.000167058	0.00326393	0.473467
MAGEL2	0.565257	2.33276	3.79198	0.000167127	0.00326393	0.47309
RAP1GAP	-0.590798	9.13215	-3.79169	0.000167318	0.00326402	0.472035
INSR	-0.278879	10.3171	-3.79136	0.000167537	0.00326463	0.470835
LIPC	0.685715	1.93644	3.79021	0.000168295	0.00327574	0.46668
LAYN	0.56301	6.04134	3.78962	0.000168681	0.0032796	0.46457
ZFP62	-0.262968	9.0508	-3.78887	0.000169179	0.00328562	0.461857
HIST2H4A	0.447978	7.27647	3.78792	0.000169807	0.00329186	0.458448
PDLIM4	0.573502	6.85454	3.78755	0.000170056	0.00329186	0.457102
TMEM27	0.516492	3.14656	3.78753	0.000170067	0.00329186	0.457044
TSPAN3	-0.248094	12.6873	-3.787	0.000170423	0.00329509	0.455121
PHYHD1	0.612506	4.29969	3.78518	0.000171641	0.0033135	0.448567
LRRC15	0.74038	7.70343	3.78498	0.000171773	0.0033135	0.447859
C22orf24	0.395815	1.54087	3.78472	0.000171945	0.0033135	0.446939
ANKDD1A	0.339198	5.26438	3.78245	0.000173479	0.00333843	0.438771
LOC100133669	0.368221	0.740903	3.78224	0.000173621	0.00333843	0.438015
SLC7A7	0.462319	8.59289	3.78113	0.000174376	0.00334925	0.434025
HTR1D	-0.751448	6.79447	-3.77657	0.000177512	0.00340573	0.41763
ATP6V1C2	0.457148	7.51665	3.77587	0.000178001	0.00341137	0.415097
GREM1	0.879302	10.3328	3.7745	0.000178951	0.00342321	0.410206
PLCB4	-0.772486	10.7772	-3.77441	0.000179012	0.00342321	0.409891
KIFC3	0.449684	8.21074	3.77337	0.000179741	0.00343338	0.406154
C10orf116	0.689537	9.28683	3.77294	0.000180047	0.00343547	0.404589
TRIM2	-0.302626	11.7311	-3.77068	0.000181637	0.00346203	0.396501
ARL16	0.240715	8.68389	3.76972	0.000182321	0.00346896	0.393046
PCYOX1L	-0.309087	7.80328	-3.76924	0.00018266	0.00346896	0.391338
TRIM15	-0.424895	8.98108	-3.76918	0.000182708	0.00346896	0.391098
ELOVL7	-0.4708	8.63406	-3.76905	0.000182797	0.00346896	0.390651
CATSPER3	-0.356137	2.95728	-3.76873	0.000183026	0.00346953	0.389499
FAM26E	0.576626	5.71549	3.76495	0.000185738	0.00351712	0.375973
H19	1.06603	10.3761	3.76249	0.000187529	0.00354719	0.367148
FOXD4L1	-0.428989	2.16861	-3.75983	0.000189482	0.00358024	0.357626
STIP1	0.17226	11.8989	3.75864	0.00019036	0.00359294	0.353375
LRRC10B	0.656378	5.26881	3.75649	0.000191957	0.00361917	0.345694
FDFT1	-0.334539	12.0359	-3.75586	0.000192428	0.00362228	0.343443
NRBP2	0.374826	8.95751	3.75571	0.000192538	0.00362228	0.342919
PNMT	0.602271	1.84098	3.75222	0.000195165	0.00366484	0.330458
KIAA1161	-0.313827	9.65753	-3.75215	0.00019522	0.00366484	0.330203
RHOQ	0.257476	9.49419	3.74594	0.000199979	0.00375015	0.308064
SYNC	0.742683	5.92489	3.74484	0.000200838	0.00376222	0.304125
RASL10B	0.768094	5.02211	3.74217	0.000202926	0.00379724	0.294624
PYCRL	0.375005	9.25907	3.74067	0.000204112	0.00381534	0.289269
MAGED4B	0.679011	6.28723	3.73935	0.000205152	0.00383068	0.284599
SNAI2	0.487475	6.8154	3.73888	0.000205528	0.00383134	0.282919
GALNT3	-0.316651	11.0452	-3.73876	0.000205627	0.00383134	0.282475
LYPD6	-0.508705	6.75215	-3.73776	0.000206422	0.00384205	0.278928
HOMER3	0.472502	7.56854	3.73549	0.000208243	0.0038718	0.270861
ZNF517	0.305611	7.48765	3.73488	0.000208731	0.00387676	0.268708
ARTN	0.451689	4.82065	3.73382	0.000209593	0.00388861	0.264925
PACSIN3	0.595554	8.09064	3.7319	0.00021115	0.00391334	0.258125
ZFPM2	0.645439	4.54936	3.73102	0.000211874	0.00391509	0.254979
PPAPDC3	0.505015	4.45402	3.73084	0.000212019	0.00391509	0.25435
ODZ1	0.606044	1.5178	3.73076	0.000212087	0.00391509	0.254057
EIF3L	-0.180716	12.6583	-3.73069	0.000212142	0.00391509	0.253818
CEBPB	0.306093	10.1478	3.72834	0.000214075	0.00394659	0.245488
CCDC102A	0.354096	6.40879	3.72748	0.000214791	0.00395561	0.24242
NOTCH3	0.468038	10.4239	3.7257	0.000216272	0.00397868	0.236109
GBX2	0.586959	1.54755	3.72201	0.000219374	0.00403053	0.223033
DNAJB5	0.48041	6.29627	3.72177	0.000219573	0.00403053	0.222201
ANTXR1	0.656314	10.607	3.72152	0.000219784	0.00403053	0.221316
ANXA4	-0.220681	12.482	-3.72083	0.000220371	0.00403706	0.218866
CNTNAP1	0.547412	6.97061	3.71819	0.00022263	0.00407415	0.209504
MSX1	0.581459	6.55302	3.71619	0.00022435	0.00410132	0.202438
PRRT4	0.58575	1.53486	3.71438	0.000225921	0.00412494	0.19603
TSPAN2	0.664347	6.94396	3.71399	0.00022626	0.00412494	0.194652
SH3RF1	-0.2321	9.72273	-3.71388	0.000226351	0.00412494	0.194282
IGLON5	0.592946	2.61725	3.71327	0.00022689	0.00413043	0.192101
CORO6	0.478308	2.85792	3.71252	0.00022754	0.00413796	0.189471
MCPH1	-0.273405	8.28198	-3.71198	0.000228018	0.00414233	0.187546
NIN	0.332798	8.988	3.71054	0.000229282	0.00415789	0.182472
TRIM6	0.525169	4.4517	3.71046	0.000229352	0.00415789	0.182193
GPC1	0.455224	9.46475	3.70986	0.000229887	0.00416326	0.180054
PPP1R2	0.203042	10.4202	3.70863	0.000230971	0.00417857	0.175733
FAM122C	0.307169	4.93768	3.70826	0.000231306	0.00418029	0.174402
GRINA	0.285771	12.1168	3.70794	0.000231583	0.00418035	0.173303
PLEKHG4B	0.550793	1.79077	3.70771	0.000231789	0.00418035	0.172489
PLSCR3	0.273692	8.95113	3.70652	0.000232858	0.00419529	0.168265
BMP7	1.0108	8.58021	3.70556	0.000233718	0.00420644	0.164881
IKBKG	0.231126	8.9036	3.70481	0.000234386	0.00421412	0.162261
ACO1	-0.201504	10.3719	-3.70348	0.000235587	0.00423135	0.15757
ARL11	0.736583	5.9166	3.69991	0.00023884	0.00428535	0.144985
REEP2	0.575104	4.31598	3.69943	0.000239282	0.00428887	0.143289
MEIS3	0.530772	6.14386	3.698	0.0002406	0.00430764	0.138246
GJA1	0.465635	8.9059	3.69764	0.00024093	0.00430764	0.136988
NUMBL	0.329372	7.92884	3.69735	0.000241196	0.00430764	0.135975
DHX15	-0.159193	11.6613	-3.69722	0.000241317	0.00430764	0.135517
MGAT3	0.661407	7.55827	3.69618	0.000242286	0.00431751	0.131838
ZNF385D	0.598001	1.81973	3.69609	0.000242365	0.00431751	0.13154
PUF60	0.253857	11.8115	3.69533	0.000243073	0.0043257	0.128863
LGALS9C	-0.628103	6.86619	-3.69348	0.000244801	0.00435201	0.122365
MAP7	-0.243922	11.0796	-3.69281	0.00024543	0.00435876	0.120008
MAPK9	-0.164623	9.93398	-3.69095	0.000247193	0.00438561	0.11344
PDE11A	-0.689992	4.40414	-3.68844	0.000249577	0.0044234	0.104635
TJP2	-0.192643	11.5745	-3.68643	0.0002515	0.00444987	0.0975933
C11orf66	0.42455	3.41727	3.68635	0.000251581	0.00444987	0.0972983
MYO5C	-0.312117	9.90997	-3.6851	0.000252789	0.00446671	0.0929029
C8orf73	0.547513	8.79718	3.68404	0.000253813	0.00448026	0.0891964
SPSB1	0.281841	9.1862	3.68338	0.000254456	0.00448708	0.0868735
SORD	-0.28	10.4738	-3.68192	0.00025588	0.00450763	0.0817552
ARHGAP39	0.304037	8.8657	3.68086	0.000256913	0.00452038	0.0780597
COMP	1.25675	6.76793	3.68048	0.000257293	0.00452038	0.0767058
LGALS1	0.462903	11.0953	3.68039	0.000257382	0.00452038	0.0763881
FGF19	1.13486	3.91746	3.67998	0.000257785	0.0045229	0.0749543
MAP7D2	1.28178	5.78938	3.67922	0.000258534	0.00453148	0.0722931
ADAM12	0.788217	7.88129	3.67728	0.000260457	0.00455942	0.0654941
RIMS2	0.510188	0.664699	3.67708	0.00026065	0.00455942	0.0648143
CECR7	0.580687	1.51387	3.67624	0.000261493	0.00456957	0.0618552
COL1A2	0.624858	14.46	3.67587	0.000261863	0.00457146	0.0605585
LCTL	0.348158	1.21992	3.67559	0.000262136	0.00457166	0.0596012
GGH	0.518941	11.1886	3.67496	0.000262767	0.00457808	0.057397
C19orf59	0.775963	3.1643	3.67167	0.000266088	0.00463131	0.0458804
ZNF26	0.242401	7.47393	3.67038	0.000267399	0.00464949	0.0413739
FGD1	0.498307	7.30465	3.66852	0.000269304	0.00467794	0.0348656
CDKN2C	-0.318897	7.62428	-3.66819	0.000269645	0.00467922	0.0337025
ATP2A3	-0.525977	10.7956	-3.6676	0.000270246	0.00468499	0.0316617
LYRM1	0.292056	9.26989	3.66597	0.000271932	0.00470953	0.0259603
TPM2	0.51643	10.9247	3.66348	0.000274525	0.00474972	0.0172605
PTRF	0.439219	11.0348	3.66294	0.000275085	0.00475469	0.0153915
TMC3	-0.336006	1.21808	-3.66234	0.000275722	0.00476098	0.013273
RHBDD2	0.238894	10.6882	3.66183	0.000276255	0.00476546	0.0115028
ABTB2	0.355805	8.1029	3.66046	0.000277696	0.0047856	0.00673127
TP53I11	-0.361069	11.3245	-3.65993	0.000278252	0.00479043	0.00490002
TUBG2	0.283252	6.85792	3.65689	0.00028149	0.00483938	-0.00570443
SLC4A3	0.729137	4.48417	3.65674	0.00028165	0.00483938	-0.00622543
CXorf49B	0.418712	0.290365	3.65558	0.000282893	0.00485596	-0.0102626
RSPO4	0.811689	1.69401	3.65514	0.000283366	0.00485929	-0.0117926
CACNA2D4	0.42443	5.91773	3.65429	0.000284281	0.00487019	-0.0147477
KCTD10	0.183335	10.5271	3.6527	0.000286009	0.00489498	-0.020301
GPCPD1	-0.423405	10.3119	-3.65126	0.000287577	0.004917	-0.0253117
IFT172	-0.222181	8.67066	-3.64927	0.000289754	0.00494938	-0.0322253
NSMCE2	0.280038	8.38064	3.6487	0.000290382	0.0049551	-0.0342087
ATP6V1H	0.201487	9.95616	3.64845	0.000290657	0.0049551	-0.0350759
HDAC7	0.202491	10.2934	3.64787	0.000291302	0.00495698	-0.0371076
LGALS7B	0.65306	1.53334	3.64783	0.000291336	0.00495698	-0.037213
ANKRA2	-0.205064	8.19032	-3.64565	0.000293763	0.00499339	-0.0448138
C12orf56	0.943332	1.98794	3.64424	0.000295336	0.00501524	-0.0497066
SHC4	0.51097	3.13315	3.64386	0.000295758	0.00501753	-0.0510155
FAM49B	0.28865	10.3647	3.64226	0.000297562	0.00504079	-0.0565883
RDX	0.534634	8.36865	3.64213	0.000297707	0.00504079	-0.0570342
TRIM17	0.471907	2.12519	3.63719	0.000303318	0.00512598	-0.074138
RBP1	0.785592	7.47169	3.63719	0.000303327	0.00512598	-0.0741642
DNAJC22	-0.309163	8.05946	-3.63644	0.000304179	0.00513542	-0.0767356
CYP3A4	-0.700748	2.53792	-3.63528	0.000305527	0.00515319	-0.0807862
COPZ2	0.527992	5.92409	3.63444	0.000306489	0.00516441	-0.0836633
OXNAD1	-0.198175	8.42743	-3.63364	0.000307427	0.00517522	-0.0864635
RNF103	-0.214947	10.1024	-3.63308	0.000308076	0.00518115	-0.0883952
UPK3A	0.911868	3.65797	3.63277	0.000308431	0.00518212	-0.0894501
PLA2G16	0.531487	9.01343	3.63216	0.000309145	0.00518911	-0.0915672
LRRK1	-0.246358	9.28121	-3.63169	0.000309693	0.00519084	-0.0931882
BACE2	-0.353698	11.4955	-3.63156	0.000309843	0.00519084	-0.0936324
KCNMB4	0.72146	5.92561	3.63122	0.00031025	0.00519267	-0.0948355
OSR2	0.628378	6.18691	3.63072	0.000310838	0.00519752	-0.0965693
ADAMTS3	0.483029	3.29459	3.63018	0.000311463	0.00520299	-0.0984098
LRFN1	0.59228	4.09962	3.62987	0.000311837	0.00520424	-0.0995071
SLC2A14	0.534872	3.78538	3.62886	0.00031302	0.005219	-0.102976
GJB7	0.74453	0.977041	3.62808	0.000313945	0.00522943	-0.105679
MED30	0.261878	8.18919	3.62635	0.00031601	0.00525878	-0.111679
KLF10	0.259961	10.3547	3.62596	0.000316467	0.00526138	-0.113004
LOC389332	-0.870232	5.00753	-3.62345	0.000319485	0.00530045	-0.121695
CCDC86	0.207872	10.0601	3.62343	0.000319506	0.00530045	-0.121754
TMEM22	0.501997	4.62823	3.62324	0.000319729	0.00530045	-0.122393
EFR3A	0.250822	10.565	3.62159	0.000321735	0.00532676	-0.12812
LOC728392	0.463728	5.24483	3.62143	0.000321927	0.00532676	-0.128667
RNF183	-0.594594	5.80273	-3.62078	0.00032271	0.00533019	-0.130891
FAM83A	0.856714	3.59498	3.62075	0.000322745	0.00533019	-0.130991
C10orf108	-0.38591	6.70813	-3.61958	0.000324174	0.00534872	-0.135035
ARHGEF4	0.734669	5.23116	3.61917	0.000324671	0.00535144	-0.136437
KLK10	1.01136	8.5119	3.61894	0.000324953	0.00535144	-0.137231
ATXN7L3	0.156773	10.5604	3.61802	0.000326087	0.00536505	-0.140421
FBXO10	0.272463	7.17258	3.61745	0.000326788	0.00537151	-0.142386
LOC653501	-0.316857	5.91334	-3.61681	0.000327571	0.00537932	-0.144577
LOC644538	0.527419	5.0066	3.6154	0.000329324	0.00540301	-0.149463
WNK2	-0.451999	10.827	-3.61413	0.000330896	0.0054237	-0.153822
CACNA1D	-0.514047	7.94511	-3.61374	0.000331387	0.00542666	-0.155181
FAM86C	0.190645	7.6638	3.6106	0.000335321	0.00548335	-0.165982
SULT1C2	-0.762315	6.323	-3.61048	0.000335478	0.00548335	-0.166409
TMEM138	0.157388	8.8099	3.60987	0.000336238	0.00549062	-0.16848
SP6	0.549255	8.78715	3.60904	0.000337296	0.00549667	-0.171357
ISM2	1.01867	3.67834	3.60892	0.00033744	0.00549667	-0.171746
FAP	0.753435	7.67481	3.60883	0.000337553	0.00549667	-0.172055
MYOF	0.357532	11.1687	3.60768	0.000339024	0.00551546	-0.176032
SERPINB5	0.920497	9.29957	3.60711	0.000339747	0.00552207	-0.177982
CDX1	-0.484239	11.7734	-3.60633	0.000340743	0.00553311	-0.180661
NOTUM	1.29469	7.60038	3.60588	0.000341327	0.00553744	-0.182229
SAMD4A	0.40913	7.79616	3.60476	0.000342764	0.00555558	-0.186072
GNA12	0.188057	10.2027	3.60423	0.000343449	0.00556151	-0.1879
HINT1	-0.228846	12.0908	-3.60384	0.000343944	0.00556436	-0.189218
TMEM47	0.552996	7.72232	3.60344	0.000344464	0.0055676	-0.190599
CRISPLD1	0.678774	5.20493	3.60316	0.000344819	0.00556819	-0.191543
ADAM17	0.192833	8.81109	3.6023	0.000345941	0.00557755	-0.194515
CNGA3	0.609139	1.76698	3.60217	0.000346104	0.00557755	-0.194946
NCAM2	0.722218	3.12559	3.60177	0.00034663	0.00557755	-0.196336
C14orf45	0.360565	5.42233	3.60173	0.000346678	0.00557755	-0.196463
ASCC1	0.178561	8.57419	3.60004	0.00034888	0.00560781	-0.202257
C16orf70	0.146853	8.81803	3.59934	0.000349804	0.00561651	-0.204677
KLK13	0.701651	1.69273	3.59914	0.000350066	0.00561651	-0.20536
CSMD2	0.644277	3.77039	3.59883	0.000350479	0.00561797	-0.206439
CCDC89	0.459168	2.9859	3.59674	0.000353224	0.00565296	-0.213577
AKAP12	0.685315	8.31987	3.59668	0.00035331	0.00565296	-0.2138
C16orf45	0.442853	6.67078	3.59345	0.000357617	0.00571663	-0.224885
C11orf70	0.651793	3.17768	3.59246	0.000358935	0.00573244	-0.22825
TGFA	0.349574	8.78058	3.5918	0.00035983	0.00574148	-0.230528
MRAS	0.530933	7.03754	3.59151	0.000360224	0.00574252	-0.23153
PANK3	-0.286845	9.00746	-3.59101	0.000360897	0.00574799	-0.233237
SLC37A1	-0.29562	10.1715	-3.59002	0.000362234	0.00576401	-0.236618
BEST1	0.373711	4.54611	3.58962	0.000362769	0.00576727	-0.237968
TKTL1	0.711902	1.09055	3.58853	0.000364254	0.00578561	-0.241705
RELA	0.133339	11.1251	3.588	0.000364986	0.00579195	-0.24354
POU2F3	0.562288	5.00192	3.58677	0.000366663	0.00581327	-0.247732
SHD	-0.552993	6.00669	-3.58563	0.000368231	0.00583284	-0.251637
PLA2G15	0.207512	8.98551	3.5852	0.000368825	0.00583694	-0.253109
SLC20A1	0.215883	10.1689	3.5841	0.000370341	0.00585562	-0.256861
PEA15	0.223773	11.3431	3.58306	0.000371786	0.00587314	-0.260422
FAM57A	-0.281665	9.37995	-3.5813	0.00037423	0.0059017	-0.266414
FMNL3	0.346414	9.00856	3.58084	0.000374874	0.0059017	-0.267986
CKMT1B	-0.367651	10.9194	-3.5808	0.000374933	0.0059017	-0.268129
LY6E	0.560699	11.202	3.58079	0.000374947	0.0059017	-0.268165
C11orf84	0.255409	9.03514	3.57892	0.00037758	0.00593778	-0.274562
DQX1	-0.699888	6.78077	-3.57862	0.000377993	0.00593892	-0.275563
AKIRIN2	0.180531	9.69798	3.57818	0.000378613	0.0059433	-0.27706
MRPS36	-0.247637	8.82635	-3.5757	0.000382133	0.00599317	-0.285522
GPSM1	0.526575	6.52893	3.57495	0.000383209	0.00600162	-0.288091
COPS8	0.191446	9.69566	3.57484	0.00038336	0.00600162	-0.288452
ZNF883	0.711286	2.63821	3.57409	0.000384445	0.00601321	-0.291036
PCDH9	0.585162	2.26442	3.5722	0.000387164	0.0060503	-0.297478
SPPL3	0.139193	10.2408	3.57003	0.000390306	0.00609395	-0.304867
ADAMTS14	0.425793	7.32791	3.56933	0.000391322	0.00610434	-0.307242
C16orf52	0.227462	7.61477	3.5685	0.000392531	0.0061144	-0.310063
GALNT4	-0.420552	10.9925	-3.56841	0.000392668	0.0061144	-0.310381
PDGFB	0.360481	8.21859	3.56649	0.000395479	0.00615268	-0.316901
PTGES	0.554643	8.20218	3.56539	0.000397096	0.00617233	-0.320631
DNAI1	0.313504	0.479887	3.56437	0.000398611	0.00618426	-0.324111
FMO5	-0.507597	7.8123	-3.56435	0.000398637	0.00618426	-0.324171
SAMM50	-0.193719	9.98803	-3.56416	0.000398927	0.00618426	-0.324836
PRICKLE2	0.469658	6.97898	3.56326	0.000400263	0.00619945	-0.32789
GK3P	-0.375591	5.43432	-3.56286	0.000400858	0.00620316	-0.329247
SMURF2	0.221571	8.66219	3.5619	0.000402293	0.00621985	-0.332513
KIAA0141	-0.182555	10.1481	-3.55967	0.000405632	0.00625303	-0.340067
TPD52L2	0.215377	11.8097	3.55962	0.000405715	0.00625303	-0.340254
CPSF7	0.124389	10.686	3.55952	0.000405863	0.00625303	-0.340588
SEMA7A	0.504764	7.43507	3.55951	0.000405873	0.00625303	-0.340609
C4BPA	-0.919894	5.81787	-3.55698	0.000409703	0.00630646	-0.349191
C1QTNF3	0.485203	6.72737	3.55659	0.000410302	0.00631012	-0.350527
ANP32A	-0.180669	11.4294	-3.55532	0.000412248	0.00633222	-0.35485
SIPA1	0.270875	9.15829	3.55517	0.000412465	0.00633222	-0.355331
HS3ST3A1	0.551428	4.48867	3.55389	0.00041443	0.00635418	-0.359672
TTC39A	-0.376672	9.72181	-3.55377	0.000414625	0.00635418	-0.360101
CDC42SE2	-0.220606	11.0352	-3.55086	0.000419116	0.00641737	-0.369944
PHLDA3	0.531547	8.71643	3.54838	0.000422988	0.00647097	-0.378344
KLF17	0.439007	1.08054	3.54697	0.000425205	0.00649435	-0.383118
PPP1R3C	0.637325	4.87745	3.54694	0.000425261	0.00649435	-0.383238
MAP6	0.559641	4.21185	3.54609	0.000426601	0.00650912	-0.386113
SCN1B	0.441566	5.25736	3.54519	0.000428013	0.00652496	-0.389131
CA9	-1.06981	8.40279	-3.5432	0.000431185	0.00656757	-0.395875
MBOAT2	0.435711	8.58056	3.54271	0.000431972	0.00657381	-0.397539
PCDH7	0.601659	6.97723	3.5414	0.000434075	0.00660005	-0.401974
C14orf132	0.576839	6.25356	3.53957	0.000437011	0.00663387	-0.408131
PPT1	0.238312	11.161	3.53931	0.000437428	0.00663387	-0.409002
KIAA1324	-0.721409	10.374	-3.53928	0.000437484	0.00663387	-0.409118
TGFB3	0.678328	7.00135	3.53894	0.00043803	0.00663387	-0.410257
MXRA7	0.411432	10.047	3.53884	0.000438201	0.00663387	-0.410613
MTMR2	0.195477	9.54772	3.53761	0.000440188	0.00665818	-0.414745
SIAE	-0.314251	10.6582	-3.53665	0.00044175	0.00667158	-0.41798
RETN	0.483604	0.921682	3.5366	0.000441839	0.00667158	-0.418163
TYRP1	0.689272	3.32056	3.53452	0.000445242	0.00671224	-0.425168
ZNF114	0.670532	2.43278	3.53449	0.000445302	0.00671224	-0.425291
BTNL9	-0.585352	6.38301	-3.53364	0.000446703	0.00672755	-0.42816
TUB	0.606363	4.46891	3.53195	0.00044949	0.00676368	-0.433838
FRMD5	0.624002	5.62032	3.53012	0.000452546	0.0068038	-0.440024
RAP1GDS1	-0.1846	9.78461	-3.52975	0.000453159	0.00680714	-0.441259
SUCLG1	-0.203613	11.3225	-3.52923	0.000454037	0.00681446	-0.443025
FBXO2	0.880388	5.94395	3.52857	0.000455136	0.00682301	-0.445232
PHF13	0.183334	8.78558	3.52815	0.000455837	0.00682301	-0.446637
NOX1	-0.776571	11.2629	-3.52815	0.000455846	0.00682301	-0.446655
CORO2A	-0.283751	10.297	-3.52791	0.000456238	0.00682301	-0.447441
C14orf184	-0.435843	1.41344	-3.52772	0.000456563	0.00682301	-0.448089
KIAA1409	0.342625	1.57527	3.52573	0.000459925	0.00686652	-0.454786
FAM3C	0.268253	9.8678	3.52553	0.000460262	0.00686652	-0.455455
GNG4	1.14257	8.31176	3.52488	0.000461368	0.00687715	-0.457647
HARS2	-0.168817	9.67035	-3.52441	0.000462177	0.00688331	-0.459245
ORAI2	0.316932	9.24123	3.52332	0.000464036	0.0069051	-0.462908
HMGCR	-0.25499	11.0482	-3.52197	0.000466347	0.00693358	-0.467442
MOSC2	-0.385133	7.01644	-3.5207	0.000468533	0.00695477	-0.471711
S100A2	0.647295	6.62435	3.52068	0.000468569	0.00695477	-0.471782
SGCB	-0.282888	9.45082	-3.51997	0.000469797	0.00696706	-0.474169
MAP3K12	0.407297	5.97238	3.51945	0.000470686	0.00697432	-0.475896
SRPX	0.565427	5.90149	3.51921	0.000471098	0.00697449	-0.476693
EHF	-0.367551	11.484	-3.51784	0.000473491	0.00700397	-0.481316
AP3D1	-0.193278	11.9139	-3.51716	0.000474676	0.00701555	-0.483598
KCP	0.495806	4.44861	3.51681	0.000475284	0.00701859	-0.484766
C5orf43	-0.195929	10.7242	-3.5162	0.000476354	0.00702278	-0.486818
TAF7L	0.408916	1.31099	3.51601	0.000476687	0.00702278	-0.487455
CYS1	0.545635	5.14887	3.51596	0.000476776	0.00702278	-0.487625
SLITRK6	-1.11414	5.21731	-3.51549	0.000477602	0.00702901	-0.489205
C20orf103	0.715543	3.84592	3.51485	0.000478721	0.00703954	-0.49134
CD81	0.199987	13.0161	3.51439	0.00047954	0.00704564	-0.492899
UTP23	0.259966	8.97573	3.5126	0.000482701	0.00708611	-0.498893
C9orf109	0.422195	2.75595	3.5118	0.000484112	0.00710085	-0.501556
CYP2W1	1.22846	7.88304	3.51145	0.00048474	0.00710409	-0.50274
KDM3B	-0.18188	11.0852	-3.51077	0.000485953	0.00711589	-0.50502
ZNF564	-0.197393	7.93359	-3.51049	0.000486447	0.00711715	-0.505947
MRGPRF	0.586213	7.12969	3.50987	0.00048757	0.00712759	-0.508049
CAMKV	0.903005	2.95846	3.50921	0.000488751	0.00713888	-0.510257
ST3GAL6	0.499593	4.40288	3.50891	0.000489285	0.00714069	-0.511253
ZNF34	0.275047	6.32054	3.50855	0.000489928	0.00714409	-0.512451
CEP164	0.206529	8.86097	3.50815	0.000490649	0.00714864	-0.513793
SLCO5A1	-0.519538	4.72081	-3.5079	0.000491103	0.00714928	-0.514637
C5orf23	0.815846	3.91294	3.50577	0.000494959	0.0071949	-0.52177
TRPM8	0.49592	1.10447	3.50571	0.000495062	0.0071949	-0.52196
FXN	-0.223582	8.23887	-3.5034	0.000499271	0.00725003	-0.529683
MYBL1	0.392815	5.85076	3.50283	0.000500321	0.00725923	-0.531598
SGSM1	-0.599866	4.93546	-3.50236	0.000501178	0.00726563	-0.53316
TAZ	0.228003	9.0949	3.50145	0.000502857	0.00728392	-0.53621
MAGEA1	0.522507	0.322907	3.49884	0.000507685	0.00734774	-0.544923
UQCRC2	-0.185002	12.2917	-3.4977	0.000509821	0.00737253	-0.548752
NKAIN1	0.510068	1.83698	3.49736	0.000510456	0.0073756	-0.549887
C17orf76	-0.323587	8.62327	-3.49658	0.000511903	0.00739039	-0.552469
PPP1R9A	-0.781499	7.31042	-3.49587	0.000513237	0.00739591	-0.554841
C14orf182	0.326006	2.5828	3.49574	0.000513493	0.00739591	-0.555296
C3orf1	0.16863	10.0464	3.4957	0.000513558	0.00739591	-0.555411
ATP10B	-0.47761	11.8487	-3.49353	0.000517652	0.00744302	-0.562651
PEX3	0.223897	8.12995	3.49352	0.000517682	0.00744302	-0.562705
GABRA4	-0.794387	1.70477	-3.49256	0.000519503	0.00746303	-0.565905
COL6A1	0.491342	12.1071	3.4906	0.000523223	0.00750907	-0.572412
SOHLH2	0.561313	0.824098	3.49042	0.000523568	0.00750907	-0.573012
BDNF	0.473333	3.83963	3.48916	0.000526	0.00753656	-0.577237
C8orf79	-0.591295	5.32172	-3.48897	0.000526349	0.00753656	-0.577841
SFXN1	-0.217029	9.86003	-3.48765	0.000528896	0.00756681	-0.582242
RAET1E	0.516063	2.85266	3.48633	0.000531449	0.00759711	-0.586632
MMP13	0.910869	3.56642	3.48519	0.000533675	0.00762268	-0.590442
SPON2	0.464133	10.1523	3.4841	0.000535799	0.00764675	-0.594062
PRDM6	0.575051	3.40154	3.48376	0.000536463	0.00764997	-0.595191
CAP2	0.479114	6.01287	3.48337	0.000537228	0.00765453	-0.596489
BTNL3	-0.786796	6.90304	-3.4831	0.000537761	0.00765453	-0.597394
GGN	0.383794	2.51373	3.48293	0.000538099	0.00765453	-0.597966
MFGE8	0.410841	10.333	3.48241	0.000539125	0.00766287	-0.599702
NRSN2	0.395397	7.89427	3.48218	0.000539572	0.00766297	-0.600457
PCDHGA4	0.545928	2.38294	3.48191	0.000540101	0.00766425	-0.601351
TNFRSF10A	-0.321945	7.56083	-3.48091	0.000542083	0.00768101	-0.604689
HNF1B	-0.483583	8.92089	-3.48087	0.000542163	0.00768101	-0.604823
COL12A1	0.532727	11.7202	3.48015	0.000543578	0.00769481	-0.6072
SYT14	0.347286	0.763069	3.47949	0.000544883	0.00770703	-0.609384
FTSJ1	0.192204	9.92593	3.47821	0.000547438	0.00773683	-0.613648
VCX	0.407368	0.610845	3.47799	0.000547878	0.00773683	-0.614379
SLC11A1	0.604261	6.59906	3.47718	0.000549495	0.00775339	-0.617064
TNFAIP2	0.470404	9.41544	3.47512	0.000553639	0.00780202	-0.623912
KIAA1429	0.207519	10.2686	3.47502	0.000553836	0.00780202	-0.624235
ZNF511	-0.267775	10.0641	-3.47419	0.000555512	0.00781931	-0.626988
COL11A1	0.892565	8.4521	3.47302	0.000557882	0.00784634	-0.630867
CAMK2G	0.152045	9.90265	3.47235	0.000559237	0.00785538	-0.633077
INPP4B	0.338079	7.39948	3.4722	0.000559548	0.00785538	-0.633583
SLC45A1	0.432146	3.9919	3.47151	0.000560965	0.00785538	-0.635888
FYN	0.430069	8.45738	3.47141	0.000561157	0.00785538	-0.6362
LOC441869	0.521269	4.55261	3.47123	0.000561531	0.00785538	-0.636807
C12orf53	0.515012	2.88092	3.47118	0.000561637	0.00785538	-0.636979
TMEM43	0.156523	10.967	3.47116	0.000561678	0.00785538	-0.637045
KIAA0528	-0.225846	9.96484	-3.47078	0.000562446	0.00785982	-0.63829
OSGIN2	0.258995	9.03053	3.47019	0.00056365	0.00787034	-0.640238
MIPOL1	-0.632532	4.89535	-3.46874	0.000566643	0.00789574	-0.645063
NRXN2	0.714343	5.90353	3.46871	0.000566697	0.00789574	-0.64515
LOC100271722	0.413796	4.44819	3.46856	0.000567001	0.00789574	-0.645639
BGN	0.58333	11.949	3.46843	0.00056728	0.00789574	-0.646087
FAM84A	-0.457276	11.476	-3.46716	0.000569908	0.007926	-0.650298
ELK3	0.332929	8.04863	3.46529	0.000573783	0.00797352	-0.656469
GAGE12D	0.326802	0.137738	3.46476	0.000574892	0.00797776	-0.658228
RGAG4	0.480033	5.19187	3.46471	0.000575002	0.00797776	-0.658403
SAGE1	0.339752	0.20858	3.46434	0.000575768	0.00798203	-0.659616
TLCD1	0.357742	8.01557	3.46331	0.000577923	0.00800554	-0.663017
TFF3	-0.657966	13.2579	-3.46306	0.000578456	0.00800657	-0.663858
FLJ22536	0.494332	3.42193	3.46233	0.000579984	0.00802135	-0.666261
PHOSPHO1	0.489718	3.02483	3.46186	0.000580986	0.00802884	-0.667832
CRYAB	0.549712	6.85591	3.46116	0.000582468	0.00804295	-0.670153
BPNT1	-0.225754	9.85306	-3.45712	0.000591069	0.00815397	-0.683502
GAS1	0.849529	5.76824	3.45694	0.000591443	0.00815397	-0.684078
STXBP5L	0.573008	1.41072	3.45657	0.000592245	0.00815858	-0.685312
GPR173	0.462455	3.04244	3.45494	0.000595741	0.00819821	-0.69067
SRGAP3	-0.451686	6.32093	-3.4548	0.000596062	0.00819821	-0.691162
TBX19	0.252933	5.39944	3.4545	0.000596697	0.00820047	-0.692131
SHARPIN	0.260587	10.2774	3.45415	0.000597451	0.00820437	-0.693281
C2orf55	-0.265754	7.9778	-3.45334	0.000599215	0.00822212	-0.695965
PRMT8	0.326115	0.402751	3.45161	0.000602991	0.00826743	-0.701685
MMP23B	0.446316	5.64432	3.45093	0.000604456	0.00827769	-0.703894
SSH3	0.212964	10.0888	3.45083	0.000604689	0.00827769	-0.704245
ABLIM1	-0.256377	11.6943	-3.4506	0.00060518	0.00827791	-0.704983
CPNE1	0.376217	11.9597	3.45029	0.000605863	0.00828076	-0.70601
STK11	-0.200316	10.3383	-3.44966	0.000607256	0.0082933	-0.708101
RND3	0.268617	9.749	3.44828	0.000610282	0.00832811	-0.712627
PLXNA4	0.685049	5.29305	3.44794	0.000611035	0.00833187	-0.713749
CHCHD10	-0.348826	9.79341	-3.4475	0.000612011	0.00833865	-0.715202
PMEPA1	0.492923	11.6401	3.44721	0.000612653	0.00833866	-0.716156
FAM180A	0.640091	3.02014	3.44684	0.000613477	0.00833866	-0.717379
KCND2	0.660404	2.52982	3.44683	0.000613504	0.00833866	-0.717419
COL1A1	0.629997	15.0214	3.4466	0.000614013	0.00833866	-0.718174
APAF1	-0.228781	9.51398	-3.44643	0.000614402	0.00833866	-0.718751
FAM196B	0.450869	1.18595	3.44543	0.000616628	0.00835797	-0.722043
CNTFR	0.851896	2.45586	3.44501	0.000617565	0.00835797	-0.723425
PHLDB1	0.296696	9.94184	3.44476	0.000618114	0.00835797	-0.724233
SLC6A4	1.10248	4.36882	3.44475	0.000618131	0.00835797	-0.724259
XDH	-0.648536	8.11135	-3.44471	0.000618221	0.00835797	-0.724392
HIST1H2BG	0.48848	3.56126	3.44361	0.000620696	0.00838492	-0.728028
FGFR1	0.467864	8.89066	3.44335	0.000621273	0.00838622	-0.728874
ACSF3	-0.212848	9.27972	-3.44311	0.000621802	0.00838687	-0.729648
POLR2G	0.195967	9.78333	3.44181	0.000624742	0.00842002	-0.733942
SYTL3	0.34071	5.55009	3.44115	0.000626236	0.00843363	-0.736115
LOC100130581	0.319534	5.42202	3.44087	0.000626866	0.00843561	-0.73703
RAET1L	0.639233	3.22719	3.44014	0.000628527	0.00845023	-0.739439
NCEH1	0.228035	9.89252	3.43996	0.000628922	0.00845023	-0.74001
METRN	0.566516	7.35965	3.43951	0.000629954	0.00845601	-0.741502
MKNK2	-0.224337	11.756	-3.43923	0.000630578	0.00845601	-0.742403
AKNAD1	0.535195	2.18304	3.43913	0.000630807	0.00845601	-0.742733
CALHM2	0.395175	7.45928	3.43827	0.000632772	0.00847584	-0.745564
KCNJ15	0.677669	3.81638	3.43789	0.000633656	0.00848116	-0.746834
MTUS1	-0.320376	10.2094	-3.43532	0.000639553	0.0085492	-0.755264
BEND6	0.559457	2.96226	3.43514	0.00063996	0.0085492	-0.755842
C6orf145	0.367098	7.72416	3.43503	0.00064021	0.0085492	-0.756197
SSTR2	0.461102	3.05314	3.43471	0.000640963	0.00855271	-0.757268
GALNT7	-0.28731	10.8302	-3.43423	0.000642073	0.00855459	-0.758842
VAMP7	0.215042	9.91834	3.43422	0.000642085	0.00855459	-0.758858
NTM	0.699515	6.74736	3.43153	0.000648336	0.00863128	-0.767674
MGAT4A	-0.282607	10.1865	-3.43001	0.000651914	0.0086723	-0.772681
HIGD2A	-0.218414	10.6717	-3.42872	0.000654953	0.00870608	-0.776911
MCCC2	-0.217696	11.2844	-3.42817	0.000656244	0.00871659	-0.778702
LPCAT2	0.366783	9.7503	3.42545	0.000662705	0.00879126	-0.787615
C9orf93	-0.324584	5.0675	-3.42538	0.000662873	0.00879126	-0.787846
LOC92249	0.327843	8.22565	3.42494	0.000663915	0.00879283	-0.789274
SFRP2	1.23887	8.15796	3.42491	0.000664	0.00879283	-0.78939
FKBP1B	0.563023	5.10146	3.42433	0.000665371	0.0088043	-0.791266
PHLDB2	0.539069	7.26922	3.42412	0.000665889	0.00880448	-0.791975
PHF17	-0.247851	8.35684	-3.42281	0.000669016	0.00883707	-0.796235
EIF3K	-0.190555	11.8989	-3.42267	0.000669368	0.00883707	-0.796713
NFX1	-0.158433	9.92841	-3.42238	0.000670059	0.00883929	-0.797652
PYGL	0.571405	9.08498	3.422	0.000670968	0.00883929	-0.798886
HMG20A	-0.174891	9.56525	-3.42197	0.000671056	0.00883929	-0.799004
INTS8	0.229767	10.0938	3.42043	0.000674774	0.00888156	-0.80403
TSPAN31	0.221549	9.77496	3.41838	0.000679755	0.00894036	-0.810717
EED	0.163623	8.66704	3.41793	0.000680863	0.00894819	-0.812198
PPP1R14B	0.204694	10.7343	3.41717	0.000682719	0.00896363	-0.814673
PVT1	0.306249	7.08357	3.41687	0.000683452	0.00896363	-0.81565
TPPP3	0.512004	8.24114	3.41662	0.000684065	0.00896363	-0.816465
NUDT6	-0.345479	6.01324	-3.41653	0.000684285	0.00896363	-0.816758
SEPSECS	-0.241205	8.33155	-3.4164	0.000684608	0.00896363	-0.817186
JSRP1	-0.813454	4.64572	-3.41543	0.000687007	0.00898191	-0.820367
ZNF7	0.220585	8.73122	3.41532	0.000687285	0.00898191	-0.820734
C4orf10	0.204453	7.42623	3.41521	0.000687548	0.00898191	-0.821083
CDH2	0.733327	4.45449	3.41393	0.0006907	0.00901632	-0.825241
C11orf73	0.182918	8.828	3.41301	0.000693	0.00903958	-0.828264
MCC	0.430341	6.53881	3.41263	0.000693927	0.00904491	-0.829479
NPSR1	1.30582	2.89311	3.41193	0.000695672	0.00905547	-0.831763
KCTD11	0.223705	8.56561	3.41189	0.000695776	0.00905547	-0.831899
FAM83C	0.649662	1.7392	3.41126	0.000697366	0.0090694	-0.833975
FAM113B	0.366885	7.09163	3.41053	0.000699186	0.00908629	-0.836344
PLEKHA4	0.464371	8.87004	3.40994	0.00070067	0.00909649	-0.838271
NR1I2	-0.619274	9.27348	-3.4098	0.000701014	0.00909649	-0.838717
GLT8D2	0.497104	6.79273	3.40926	0.000702365	0.00910725	-0.840467
KIAA1949	0.333658	9.76738	3.40895	0.000703162	0.00910877	-0.841498
NPC1	0.239759	9.54736	3.4088	0.000703527	0.00910877	-0.84197
MEIS1	0.518877	6.48843	3.40814	0.000705202	0.00912368	-0.844132
STIM1	0.169437	9.98762	3.40606	0.000710472	0.00918504	-0.850899
RGNEF	-0.316159	8.2399	-3.40521	0.000712638	0.00920497	-0.853666
CHSY3	0.481886	4.85849	3.40504	0.000713069	0.00920497	-0.854215
RHOF	0.563376	8.9306	3.40385	0.00071613	0.00923765	-0.858109
PAGE1	0.409926	0.242981	3.40333	0.000717443	0.0092436	-0.859774
SPG11	-0.20781	10.2735	-3.40325	0.000717651	0.0092436	-0.860038
PPP4R1L	0.45056	6.05908	3.40267	0.000719152	0.00925067	-0.861936
LRRN4	0.544171	2.22161	3.40263	0.000719261	0.00925067	-0.862074
FAM105A	-0.377513	10.394	-3.40033	0.000725204	0.00932023	-0.869552
SPARC	0.481204	13.85	3.39994	0.000726221	0.00932644	-0.870826
PPM1B	-0.157477	9.89723	-3.3991	0.000728386	0.00934736	-0.873532
HEXB	-0.174087	11.7181	-3.39722	0.000733308	0.00940359	-0.87965
KIAA0114	-0.297563	9.71082	-3.39659	0.00073495	0.00941772	-0.881683
ENPP3	-1.13038	6.49268	-3.39621	0.000735954	0.0094235	-0.882923
CHST7	0.350976	5.23656	3.39593	0.0007367	0.0094235	-0.883843
ITGB1	0.207047	13.1629	3.39581	0.000737022	0.0094235	-0.884241
HSPA9	-0.191683	12.7287	-3.39496	0.00073925	0.00944508	-0.886984
VMA21	0.218856	9.91512	3.39336	0.000743495	0.0094856	-0.892186
NCS1	0.348139	9.08991	3.39335	0.00074351	0.0094856	-0.892205
CALCB	0.735418	1.01362	3.39186	0.000747485	0.00952338	-0.897048
FZD5	-0.233934	10.6064	-3.39183	0.000747564	0.00952338	-0.897144
BCL2	-0.419874	7.11706	-3.39148	0.000748494	0.00952828	-0.898274
MEP1A	-0.852987	10.0731	-3.39072	0.000750527	0.00953769	-0.900738
LDOC1	0.445075	5.53774	3.3907	0.000750578	0.00953769	-0.9008
SYT5	0.523285	1.85253	3.39059	0.000750875	0.00953769	-0.901159
TAS1R3	0.719075	4.5762	3.39025	0.000751792	0.0095424	-0.902268
EIF2B1	0.101031	9.96866	3.38973	0.000753194	0.00955323	-0.90396
TGFB1	0.424025	9.32776	3.38901	0.000755129	0.00957081	-0.90629
VWCE	0.664062	3.66241	3.38794	0.000758017	0.00959594	-0.909758
FHDC1	-0.372814	9.03376	-3.38777	0.000758473	0.00959594	-0.910305
FOXA3	-0.398169	9.44293	-3.38766	0.000758762	0.00959594	-0.91065
CT45A5	0.396483	0.193955	3.38625	0.000762595	0.00963743	-0.915228
OLFML2A	0.360791	8.22474	3.3858	0.000763814	0.00964585	-0.916678
VPS37C	0.137776	9.62754	3.38539	0.000764917	0.00965279	-0.91799
FAM43B	0.526247	1.73725	3.38483	0.00076646	0.00966479	-0.919819
SLC35A4	-0.160211	10.9683	-3.38464	0.000766977	0.00966479	-0.920432
CYP39A1	-0.502193	7.34669	-3.38436	0.000767734	0.00966735	-0.921328
CYB5RL	-0.236256	6.43822	-3.38278	0.000772085	0.00971513	-0.926461
LASS4	0.637616	5.84644	3.38236	0.000773238	0.00971801	-0.927816
EPHA2	0.341563	10.9393	3.38216	0.00077378	0.00971801	-0.928452
TPRXL	0.818576	2.80077	3.38208	0.000773986	0.00971801	-0.928694
ZNF853	0.583811	6.14465	3.38026	0.000779042	0.00977167	-0.934607
MUCL1	0.597856	0.988681	3.38013	0.00077938	0.00977167	-0.935001
C8orf38	0.23203	7.66079	3.37964	0.000780745	0.00977486	-0.93659
HNRNPAB	-0.17394	12.3877	-3.37964	0.000780756	0.00977486	-0.936602
PRSS53	0.332919	4.84622	3.37794	0.000785481	0.00982697	-0.942081
TSNARE1	0.318397	8.41885	3.37765	0.000786288	0.00983001	-0.943013
CPEB1	0.497079	1.46313	3.37726	0.000787384	0.00983665	-0.944278
TNK2	0.293243	10.0098	3.37609	0.000790677	0.00987073	-0.948068
EPB49	-0.342918	9.66459	-3.37528	0.000792944	0.00988534	-0.950667
TRIM63	0.363174	0.693013	3.37527	0.000792981	0.00988534	-0.950709
SRPX2	0.651858	8.53164	3.37443	0.000795361	0.00990793	-0.953431
RNF121	0.150428	8.5375	3.37422	0.00079594	0.00990806	-0.954091
TMEM106C	-0.243991	11.4736	-3.37399	0.000796587	0.00990905	-0.954829
DRAP1	0.209849	10.2848	3.3737	0.000797419	0.00991002	-0.955776
GNGT1	0.529792	1.57915	3.37356	0.000797802	0.00991002	-0.956212
POPDC3	0.626433	1.78209	3.37271	0.000800216	0.00992997	-0.958955
FAM107B	-0.382134	9.54908	-3.3726	0.000800547	0.00992997	-0.959331
OTUD6B	0.318972	8.60833	3.37123	0.000804436	0.00996826	-0.96373
S100A11	0.236661	12.9674	3.37111	0.000804777	0.00996826	-0.964115
IRF2	-0.159863	9.66213	-3.36817	0.000813244	0.010066	-0.973615
KCNT1	0.757441	1.87396	3.36796	0.000813835	0.0100662	-0.974274
LONP1	-0.234934	11.1858	-3.36776	0.000814416	0.0100662	-0.974922
FMR1	0.254062	10.1198	3.36699	0.000816641	0.0100818	-0.977399
LOC399959	0.646215	5.56421	3.36692	0.000816836	0.0100818	-0.977616
SRRM3	0.534519	4.76424	3.3666	0.000817786	0.0100862	-0.97867
PXMP2	-0.265031	8.43175	-3.3664	0.000818348	0.0100862	-0.979293
DNAH2	-0.625417	5.62544	-3.36294	0.000828447	0.0102035	-0.990425
NHSL1	-0.262674	9.84016	-3.36248	0.000829791	0.0102095	-0.991897
BCAP31	0.196555	12.9307	3.36238	0.000830111	0.0102095	-0.992246
ASB12	-0.487561	2.2119	-3.36212	0.000830852	0.0102115	-0.993056
RNF212	0.635882	3.07238	3.36145	0.000832828	0.0102285	-0.995212
PNMAL2	0.517122	3.99281	3.36076	0.000834875	0.0102431	-0.997439
CLCNKB	0.365024	0.885478	3.36061	0.000835315	0.0102431	-0.997917
COL5A1	0.495993	12.0001	3.36046	0.000835774	0.0102431	-0.998415
PDE3B	-0.324503	8.76107	-3.3599	0.000837418	0.010256	-1.0002
B9D2	-0.254819	6.7338	-3.35937	0.00083899	0.0102676	-1.0019
LMAN2	-0.19394	12.0281	-3.35919	0.000839543	0.0102676	-1.0025
ALOX15	0.728365	3.82423	3.35779	0.000843689	0.0103106	-1.00697
MRPS6	0.20596	9.30658	3.35761	0.000844236	0.0103106	-1.00756
PDLIM2	0.314465	8.39167	3.3573	0.000845182	0.0103149	-1.00857
NTNG2	0.448232	4.43492	3.35708	0.000845817	0.0103154	-1.00925
C1orf183	-0.383718	5.12856	-3.35658	0.000847335	0.0103267	-1.01088
DSCR8	0.442875	0.251146	3.35591	0.00084935	0.0103381	-1.01304
CREG2	0.633239	1.91494	3.35587	0.000849451	0.0103381	-1.01314
SGIP1	0.44714	5.38348	3.35425	0.000854331	0.0103902	-1.01834
KLC1	0.177939	9.90863	3.35353	0.000856525	0.0104096	-1.02067
TMEM121	0.45549	3.62858	3.35255	0.000859487	0.0104344	-1.0238
GTF3A	0.338726	11.8244	3.35246	0.000859761	0.0104344	-1.02409
TMEM55A	0.367307	7.31065	3.35126	0.000863412	0.0104714	-1.02793
LAT	0.425825	6.50962	3.3507	0.00086511	0.0104802	-1.02971
FBXL20	0.248835	6.92118	3.35063	0.000865337	0.0104802	-1.02995
GDPD3	0.485997	6.95906	3.34916	0.000869831	0.0105273	-1.03465
MYLK3	0.332409	1.77451	3.34833	0.000872394	0.0105438	-1.03732
JUB	0.26264	8.94286	3.34833	0.0008724	0.0105438	-1.03733
PLA2G2F	0.842731	2.18407	3.34777	0.000874111	0.0105571	-1.0391
MPND	-0.199135	9.04204	-3.34745	0.000875125	0.0105621	-1.04015
POF1B	-0.33548	11.5589	-3.34575	0.000880386	0.0106131	-1.04559
TBX1	0.510837	2.22576	3.34569	0.000880567	0.0106131	-1.04578
BCORL1	0.272687	8.70791	3.34536	0.000881589	0.010618	-1.04683
AKT3	0.493986	7.05661	3.34516	0.0008822	0.0106181	-1.04746
P4HA3	0.629046	4.90017	3.34481	0.000883316	0.0106242	-1.0486
PTGER3	0.671891	5.35891	3.34393	0.000886051	0.0106497	-1.05141
MFAP4	0.629757	9.13401	3.34313	0.000888545	0.0106723	-1.05396
TMIGD2	-0.488448	2.8905	-3.34233	0.000891048	0.010695	-1.05651
C21orf129	0.344246	0.878315	3.34205	0.000891948	0.0106985	-1.05742
AVPR2	0.517492	2.81667	3.34122	0.000894541	0.0107222	-1.06006
NOD1	0.207124	8.47655	3.34067	0.000896287	0.0107358	-1.06182
SPRY1	-0.213279	9.14736	-3.33932	0.000900555	0.0107795	-1.06613
E2F2	-0.31352	8.16591	-3.33822	0.000904048	0.0108025	-1.06964
HIST2H2BF	0.429497	4.51393	3.33813	0.000904335	0.0108025	-1.06993
HAL	0.434898	2.25015	3.33787	0.000905181	0.0108025	-1.07078
FAM91A1	0.245103	10.552	3.33782	0.000905331	0.0108025	-1.07093
CKMT1A	-0.455847	9.3664	-3.33771	0.000905684	0.0108025	-1.07128
HIST1H4H	0.461255	4.36612	3.33755	0.000906202	0.0108025	-1.0718
CDIPT	0.1709	10.8014	3.33722	0.000907238	0.0108025	-1.07283
C6orf1	0.259699	8.26957	3.33701	0.000907922	0.0108025	-1.07352
TP53	-0.440972	10.8715	-3.33669	0.000908952	0.0108025	-1.07454
CDCA7	-0.334334	11.5642	-3.33667	0.000909024	0.0108025	-1.07462
C11orf95	0.331517	8.87078	3.33658	0.00090929	0.0108025	-1.07488
C8orf44	0.293436	4.96564	3.33496	0.000914486	0.0108504	-1.08005
TAF6	0.174063	10.3782	3.33492	0.000914619	0.0108504	-1.08018
RNF149	0.151378	10.3407	3.33448	0.000916055	0.0108504	-1.0816
COX5A	-0.214735	11.4424	-3.33443	0.000916209	0.0108504	-1.08175
ALDH1B1	-0.297559	11.5871	-3.33436	0.000916438	0.0108504	-1.08198
TDRKH	0.247948	7.85059	3.3341	0.000917271	0.0108529	-1.0828
GET4	0.231627	10.335	3.33143	0.000925944	0.0109481	-1.09133
CA8	-0.936232	5.52945	-3.33116	0.00092682	0.010951	-1.09219
FSTL5	0.463622	0.703946	3.33052	0.000928898	0.0109665	-1.09422
SLC12A4	0.290386	8.97831	3.33037	0.000929383	0.0109665	-1.09469
DOCK3	0.439898	3.38904	3.32791	0.000937459	0.0110543	-1.10254
SLC39A8	-0.391411	10.3675	-3.32768	0.000938217	0.0110557	-1.10327
RGS20	0.479508	1.20275	3.32704	0.000940314	0.0110664	-1.10529
CSRNP2	0.160111	9.10895	3.32702	0.000940386	0.0110664	-1.10536
FAM120A	-0.136606	12.5872	-3.32617	0.000943202	0.011092	-1.10807
ARSE	-0.73185	9.79498	-3.3258	0.000944429	0.0110989	-1.10925
BAIAP2L2	-0.381266	9.77209	-3.32437	0.000949196	0.0111428	-1.11381
ABHD3	-0.297129	9.18664	-3.32418	0.000949804	0.0111428	-1.11439
LRP12	0.402805	7.4267	3.3241	0.000950076	0.0111428	-1.11465
RB1CC1	0.288283	10.1344	3.32299	0.000953793	0.0111774	-1.11819
MYOZ1	0.379209	1.50376	3.32283	0.00095431	0.0111774	-1.11868
C8orf30A	0.263275	10.0366	3.32253	0.000955332	0.0111819	-1.11965
FAM171B	0.469918	5.4651	3.32075	0.000961303	0.0112442	-1.1253
LCA5	0.411533	5.42481	3.31977	0.000964609	0.0112753	-1.12841
PHLDB3	0.305987	7.036	3.31865	0.000968404	0.0113121	-1.13197
C20orf56	-0.811019	8.09276	-3.31741	0.00097262	0.0113537	-1.1359
TSPAN14	0.167768	10.992	3.317	0.000974043	0.0113582	-1.13722
EFNB3	0.46865	4.35561	3.31689	0.000974416	0.0113582	-1.13757
CDR2L	0.35526	8.40637	3.3167	0.000975056	0.0113582	-1.13817
LEPRE1	0.252276	9.01704	3.31654	0.000975606	0.0113582	-1.13868
NPR3	0.718976	2.34685	3.31376	0.000985164	0.0114618	-1.14751
LOC388588	0.533946	3.17086	3.31356	0.000985846	0.0114621	-1.14814
DLL3	0.645285	2.26734	3.3132	0.000987096	0.011469	-1.14928
LRCH4	0.226717	10.0116	3.31257	0.00098927	0.0114866	-1.15128
C9orf46	-0.26056	8.94291	-3.31232	0.000990139	0.011489	-1.15207
FOXA1	-0.686676	8.33076	-3.31203	0.000991129	0.0114895	-1.15298
GFPT1	-0.261304	12.4183	-3.31185	0.000991757	0.0114895	-1.15355
TMEM169	0.424604	2.99965	3.31174	0.000992155	0.0114895	-1.15391
AMY1A	-0.384969	1.16858	-3.31142	0.000993255	0.0114946	-1.15492
KIAA1644	0.611455	4.76296	3.31096	0.000994866	0.0115056	-1.15638
SBSN	0.524506	1.40846	3.31033	0.000997035	0.0115218	-1.15836
STK19	0.151953	7.98464	3.31017	0.000997588	0.0115218	-1.15886
CTHRC1	0.629952	8.68163	3.30798	0.00100526	0.0116027	-1.16579
CDR1	0.343883	0.913	3.3054	0.00101439	0.0116993	-1.17398
PTH1R	0.505497	2.19931	3.30523	0.00101496	0.0116993	-1.1745
ACAD10	0.18401	9.11858	3.30441	0.00101788	0.0117228	-1.1771
TMEM136	0.342631	5.23171	3.30428	0.00101835	0.0117228	-1.17752
ADAM8	0.516548	7.88574	3.30317	0.00102233	0.0117608	-1.18104
ITGA11	0.612106	8.6129	3.30284	0.00102349	0.0117634	-1.18207
HCN1	-0.776315	2.83567	-3.30273	0.0010239	0.0117634	-1.18243
MTNR1A	-0.546274	2.11898	-3.30211	0.00102611	0.011781	-1.18438
PFN2	0.567806	9.24771	3.30188	0.00102694	0.0117827	-1.18511
G6PD	0.229694	10.0587	3.30114	0.00102959	0.0117998	-1.18745
RRAS2	0.402565	8.31813	3.30109	0.00102977	0.0117998	-1.18761
TMEM189	0.191917	10.4063	3.3	0.00103368	0.0118368	-1.19104
ELOVL4	0.45356	3.35821	3.29954	0.00103536	0.0118482	-1.19251
SLC35A2	0.185936	10.4686	3.29909	0.00103696	0.0118587	-1.19391
CBS	0.656291	6.49854	3.29702	0.00104448	0.0119369	-1.20045
MITF	0.508102	6.44907	3.29671	0.00104563	0.0119422	-1.20144
MRC2	0.481927	9.9787	3.29585	0.00104875	0.01197	-1.20414
UAP1	-0.202876	10.3202	-3.29548	0.0010501	0.0119727	-1.2053
STXBP2	-0.174739	10.9966	-3.29537	0.00105051	0.0119727	-1.20566
PMP22	0.40032	9.63918	3.29507	0.00105162	0.0119727	-1.20662
FZD6	0.263319	9.16681	3.29504	0.00105173	0.0119727	-1.20671
WNK4	-0.50424	9.7556	-3.29426	0.00105456	0.0119954	-1.20915
SLC34A3	0.522399	2.60953	3.29404	0.00105537	0.0119954	-1.20984
CCDC8	0.520757	5.5841	3.29393	0.00105579	0.0119954	-1.2102
UBR5	0.23003	10.948	3.29338	0.00105781	0.0120106	-1.21193
SYDE1	0.38695	7.63333	3.29308	0.00105893	0.0120154	-1.21289
ASPHD2	-0.403505	7.30363	-3.29212	0.00106246	0.012041	-1.21589
SEC23B	-0.243525	10.9655	-3.29209	0.00106257	0.012041	-1.21599
CHRNA4	0.207935	0.148279	3.2908	0.00106736	0.0120805	-1.22006
RTN2	0.389826	7.05343	3.29078	0.00106743	0.0120805	-1.22013
ACCN4	0.417323	1.20605	3.28884	0.00107466	0.0121518	-1.22623
DDAH1	-0.218679	11.478	-3.28872	0.00107512	0.0121518	-1.22662
KCNE4	0.501933	6.29835	3.2882	0.00107707	0.0121658	-1.22826
ZNF330	-0.164364	9.08688	-3.28774	0.0010788	0.0121716	-1.22971
LOC493754	0.139474	8.62483	3.28769	0.00107898	0.0121716	-1.22986
PLEKHF2	0.236446	9.20496	3.28716	0.00108097	0.0121802	-1.23153
RGMB	-0.451193	9.86481	-3.28699	0.00108162	0.0121802	-1.23207
TNC	0.66291	10.3714	3.28693	0.00108183	0.0121802	-1.23225
LOC100129034	-0.239739	10.4624	-3.28611	0.00108491	0.012207	-1.23482
DHFR	-0.263919	9.1186	-3.28509	0.00108875	0.0122383	-1.23802
TMEM171	-0.484003	7.78883	-3.28496	0.00108925	0.0122383	-1.23844
ITGA7	0.458377	7.38155	3.28482	0.00108979	0.0122383	-1.23888
RUNX1	0.24408	10.6479	3.28444	0.00109125	0.0122467	-1.24009
C1orf190	0.422752	2.50898	3.28408	0.00109261	0.0122541	-1.24122
C1QL1	0.491504	3.11417	3.28358	0.0010945	0.0122674	-1.24278
PPIL3	-0.234834	8.18623	-3.28117	0.00110372	0.0123628	-1.25037
NCRNA00087	0.403958	3.26539	3.28034	0.00110687	0.0123882	-1.25295
FMO1	0.642849	2.42092	3.2802	0.00110741	0.0123882	-1.25339
EHD2	0.431911	9.64168	3.27875	0.001113	0.0124428	-1.25795
ESCO2	-0.383598	7.83937	-3.27678	0.00112063	0.0125201	-1.26413
C9orf110	0.491558	5.00323	3.27567	0.00112498	0.0125545	-1.26763
GLIS1	0.480172	2.57397	3.27562	0.00112515	0.0125545	-1.26777
EFS	0.438937	5.70247	3.27505	0.00112737	0.0125636	-1.26955
CATSPERB	-0.590461	3.49543	-3.27504	0.00112741	0.0125636	-1.26958
IGSF11	0.420882	1.10699	3.27475	0.00112857	0.0125685	-1.27051
AQP9	0.816131	5.60023	3.27346	0.00113362	0.0126158	-1.27455
LOC257358	0.274045	0.80548	3.2733	0.00113426	0.0126158	-1.27506
PLXNA3	0.304812	10.0012	3.27244	0.00113762	0.0126326	-1.27774
TMEM109	0.143991	11.0733	3.27239	0.00113784	0.0126326	-1.27791
PTK2	0.174064	11.1989	3.27236	0.00113795	0.0126326	-1.278
TNFAIP6	0.675218	5.55773	3.27195	0.00113958	0.0126427	-1.27929
R3HCC1	-0.226978	8.93435	-3.27051	0.00114527	0.0126978	-1.2838
CFL2	0.388976	7.4885	3.26897	0.00115138	0.0127519	-1.28861
PDZD7	0.443205	3.71024	3.26891	0.00115162	0.0127519	-1.28879
ARL8B	0.155178	10.5912	3.26794	0.0011555	0.0127867	-1.29183
MDK	0.429399	11.1872	3.26748	0.00115734	0.012799	-1.29328
MIA3	-0.261195	10.3783	-3.26686	0.00115984	0.0128185	-1.29523
CYP11A1	0.418356	1.20248	3.26634	0.00116191	0.0128333	-1.29684
DNAH17	0.324751	4.58783	3.26569	0.00116454	0.0128473	-1.29888
SMAD7	0.264246	8.79271	3.26566	0.00116466	0.0128473	-1.29897
KIAA0652	0.13158	10.4352	3.26456	0.00116907	0.0128879	-1.30239
SSBP3	-0.171177	9.7332	-3.26227	0.00117837	0.0129822	-1.30956
ADAMTS16	0.715324	3.745	3.26175	0.00118048	0.0129972	-1.31117
FAR2	-0.250608	9.17827	-3.26103	0.00118343	0.0130214	-1.31342
PAPD4	-0.167645	9.69518	-3.26052	0.00118551	0.0130343	-1.31501
TMEM59L	0.56367	2.22591	3.26038	0.00118609	0.0130343	-1.31546
RHBDF2	0.251171	9.8818	3.25959	0.00118932	0.0130616	-1.31792
GEFT	0.494179	6.65034	3.2591	0.00119136	0.0130758	-1.31947
EBF3	0.508582	3.48082	3.25818	0.00119515	0.013109	-1.32233
SLC7A10	0.532939	1.11975	3.25602	0.00120408	0.0131987	-1.32906
KLHL26	-0.208215	7.77341	-3.2555	0.00120625	0.0132142	-1.33069
FAM131B	0.68163	6.35351	3.25517	0.00120762	0.0132185	-1.33171
HTR4	-0.725091	1.77301	-3.25504	0.00120816	0.0132185	-1.33212
SLC17A5	-0.23691	9.48156	-3.2544	0.00121084	0.0132395	-1.33412
NFXL1	-0.179512	8.31625	-3.25358	0.00121424	0.0132608	-1.33666
WNT4	-0.555852	6.38781	-3.25357	0.0012143	0.0132608	-1.3367
GSTT2	0.691937	4.90533	3.25293	0.001217	0.0132819	-1.33871
PALM2-AKAP2	0.341117	9.20523	3.25107	0.00122482	0.0133522	-1.34449
RANBP9	0.148295	9.65223	3.25086	0.00122569	0.0133522	-1.34513
XIRP1	0.575544	3.17241	3.25085	0.00122573	0.0133522	-1.34517
GFPT2	0.71154	6.07503	3.25044	0.00122746	0.0133626	-1.34644
PAEP	0.60286	1.39827	3.25016	0.00122867	0.0133649	-1.34733
MT1L	0.57208	3.71415	3.25003	0.0012292	0.0133649	-1.34772
GAGE4	0.327473	0.180031	3.24964	0.00123088	0.0133748	-1.34896
IL23R	-0.425541	3.30771	-3.24922	0.00123265	0.0133856	-1.35025
NCRNA00152	0.310216	7.1926	3.24825	0.00123676	0.0134169	-1.35326
CLRN3	-0.359695	9.7679	-3.24818	0.00123706	0.0134169	-1.35348
LGALS9B	-0.795227	4.49054	-3.24746	0.00124016	0.0134421	-1.35574
FAM120C	0.320129	6.64144	3.24709	0.00124172	0.0134497	-1.35687
MRPL54	-0.242805	9.24095	-3.24693	0.0012424	0.0134497	-1.35737
TCEAL7	0.515054	4.26752	3.24554	0.00124835	0.0135058	-1.36169
ITGB1BP2	0.409667	2.69301	3.24439	0.00125332	0.0135511	-1.36528
GJB6	0.575221	1.45788	3.24299	0.00125937	0.013608	-1.36962
FAM198B	0.466297	9.56477	3.24133	0.00126657	0.0136774	-1.37477
LHX6	0.435766	5.42631	3.24099	0.00126805	0.0136849	-1.37583
CSTB	0.244465	11.9259	3.24033	0.00127093	0.0137075	-1.37787
SLC9A2	-0.677606	7.95571	-3.24009	0.001272	0.0137104	-1.37864
OLFM2	0.521454	6.28538	3.23991	0.00127277	0.0137104	-1.37918
ST6GALNAC5	0.625447	5.03593	3.23953	0.00127442	0.0137196	-1.38035
LILRP2	-0.312184	0.810041	-3.23832	0.00127975	0.0137632	-1.38412
PCDHB18	0.365019	2.47299	3.23825	0.00128004	0.0137632	-1.38433
COL6A3	0.524062	12.7343	3.23802	0.00128105	0.0137642	-1.38504
HOOK2	-0.202311	9.71896	-3.23787	0.00128171	0.0137642	-1.38551
LOXL2	0.398915	10.144	3.23707	0.00128526	0.0137938	-1.388
TPRN	-0.272216	10.5797	-3.23575	0.00129109	0.0138478	-1.39209
GRIA3	0.4326	1.55002	3.23547	0.00129234	0.0138527	-1.39296
PDXK	0.225662	11.771	3.23429	0.00129757	0.0139003	-1.39661
NDUFA6	-0.203099	10.0355	-3.23393	0.00129917	0.0139088	-1.39772
LRRN3	0.496461	3.03897	3.23173	0.001309	0.0140055	-1.40453
B4GALNT1	0.437077	4.02702	3.23035	0.0013152	0.0140633	-1.4088
MYOZ3	0.465523	2.28443	3.22924	0.00132023	0.0141072	-1.41224
NDUFS7	-0.277856	10.1888	-3.22909	0.00132093	0.0141072	-1.41272
SLC35A3	-0.292723	9.50204	-3.22888	0.00132185	0.0141084	-1.41335
WHAMM	-0.158363	8.27327	-3.2285	0.00132357	0.0141181	-1.41452
CTSK	0.474644	10.2355	3.22796	0.00132603	0.0141356	-1.41619
FGD4	-0.257921	8.91684	-3.2271	0.00132996	0.0141689	-1.41887
RNF145	-0.229949	10.5789	-3.22646	0.00133285	0.014191	-1.42082
WASF1	0.433877	6.56245	3.22576	0.00133607	0.0142166	-1.423
CMYA5	0.387232	3.55734	3.22516	0.0013388	0.0142291	-1.42485
TWIST2	0.518365	2.85566	3.22515	0.00133887	0.0142291	-1.42489
GSDMC	0.42172	2.06863	3.22471	0.00134087	0.0142416	-1.42624
SLC2A13	-0.288732	7.85967	-3.22389	0.00134463	0.0142729	-1.42877
STX19	-0.46011	6.68638	-3.22333	0.00134722	0.0142917	-1.43051
TNNI1	-0.34798	6.13226	-3.22205	0.00135314	0.0143458	-1.43446
RAB23	0.306396	8.66655	3.22165	0.00135501	0.0143557	-1.43571
PFN4	0.33181	1.29444	3.22149	0.00135573	0.0143557	-1.43619
GPC6	0.521496	7.09138	3.22108	0.00135761	0.014367	-1.43744
ANKRD53	0.376656	1.67788	3.22079	0.00135897	0.0143726	-1.43834
C2orf89	-0.392452	10.8639	-3.22012	0.00136209	0.0143841	-1.44041
SERPINA4	0.797469	3.21663	3.22008	0.00136229	0.0143841	-1.44054
C5orf30	-0.247607	9.04428	-3.22003	0.00136253	0.0143841	-1.4407
MAP2K6	-0.322107	8.17367	-3.21956	0.0013647	0.0143901	-1.44214
RGN	0.757962	3.26588	3.21945	0.00136522	0.0143901	-1.44249
FCAMR	-0.533516	4.73557	-3.21937	0.00136558	0.0143901	-1.44272
LRRC17	0.456146	4.72821	3.21752	0.00137427	0.014473	-1.44845
ZNF700	-0.205994	8.23801	-3.21552	0.00138367	0.0145632	-1.4546
PCM1	-0.281324	10.5366	-3.21516	0.00138537	0.0145723	-1.45571
AHDC1	0.264581	8.68051	3.21475	0.00138732	0.014584	-1.45697
ZNF443	-0.250449	7.13532	-3.21298	0.00139574	0.0146637	-1.46243
GNAI2	0.23403	11.7512	3.21255	0.0013978	0.0146765	-1.46376
AKTIP	0.155326	8.61332	3.21183	0.00140123	0.014697	-1.46597
C11orf68	0.171226	9.34501	3.21178	0.00140144	0.014697	-1.46611
NUFIP1	0.255907	8.4014	3.21144	0.00140306	0.0147051	-1.46715
ZBTB10	0.445888	8.078	3.21029	0.00140858	0.0147542	-1.47069
DAGLB	0.143732	8.99488	3.20913	0.00141417	0.0148038	-1.47426
ISYNA1	0.449569	7.91922	3.2087	0.00141623	0.0148165	-1.47558
SUSD5	0.557196	3.31081	3.2071	0.001424	0.0148888	-1.48051
AOX1	0.64464	4.83382	3.20599	0.0014294	0.0149363	-1.48392
ITPRIPL2	0.184069	10.4329	3.2055	0.00143179	0.0149523	-1.48543
ANGPT1	0.517151	5.28022	3.20504	0.00143404	0.0149669	-1.48685
SLC22A23	-0.29319	9.77932	-3.20464	0.00143598	0.0149756	-1.48807
EPHX2	-0.391909	9.24093	-3.20433	0.00143751	0.0149756	-1.48903
AS3MT	0.572596	4.88772	3.2042	0.00143813	0.0149756	-1.48942
ALDOB	-0.909362	7.97365	-3.20416	0.00143831	0.0149756	-1.48953
AIF1L	0.519889	6.531	3.20385	0.00143986	0.0149785	-1.4905
BCAT1	0.548064	7.14785	3.2036	0.00144107	0.0149785	-1.49126
SEC1	-0.291413	3.55025	-3.20358	0.00144117	0.0149785	-1.49132
CASP5	-0.603958	5.99121	-3.20321	0.00144299	0.0149886	-1.49246
SPATA18	-0.509417	6.53366	-3.20288	0.0014446	0.0149963	-1.49346
LOC338758	0.261655	4.1122	3.20181	0.00144989	0.0150423	-1.49676
YKT6	0.146007	11.2298	3.2012	0.00145291	0.0150646	-1.49864
COL5A2	0.490241	11.4073	3.20092	0.0014543	0.0150701	-1.4995
CTSS	-0.270637	12.0783	-3.1999	0.00145933	0.0151132	-1.50261
TMEFF1	0.325039	4.91393	3.19929	0.00146237	0.0151357	-1.50449
ARFGEF1	0.24739	10.8742	3.19817	0.00146794	0.0151843	-1.50791
AP1M2	-0.182397	11.3492	-3.19668	0.00147542	0.0152527	-1.5125
SCRT1	0.311164	0.510628	3.19481	0.00148479	0.0153405	-1.5182
LUM	0.570031	12.073	3.19455	0.0014861	0.0153449	-1.519
NTSR1	0.852678	3.84504	3.19363	0.00149078	0.0153842	-1.52183
RPS6KA4	0.186606	10.4108	3.1926	0.00149601	0.0154289	-1.52499
RAPGEF5	-0.227129	9.30883	-3.19225	0.00149778	0.0154381	-1.52606
LOC100302401	0.286697	3.88969	3.19129	0.00150263	0.015479	-1.52897
JRKL	0.239317	8.4611	3.18852	0.00151685	0.0156104	-1.53746
DLEU2	0.368787	5.83363	3.18845	0.00151718	0.0156104	-1.53766
CASP1	-0.489757	9.18955	-3.18803	0.00151935	0.0156168	-1.53894
BTBD3	-0.238236	9.53808	-3.18798	0.00151959	0.0156168	-1.53909
VIP	1.00074	5.23631	3.18616	0.00152902	0.0157013	-1.54466
MED16	-0.215815	10.3087	-3.18605	0.00152961	0.0157013	-1.54501
ZNF395	-0.224826	10.4128	-3.18561	0.0015319	0.0157154	-1.54635
RPAIN	-0.187705	8.90714	-3.18468	0.00153669	0.0157554	-1.54917
KCNJ2	-0.404497	7.28301	-3.18436	0.00153839	0.0157635	-1.55016
LAMA5	0.484397	10.5555	3.18396	0.00154044	0.0157666	-1.55136
ZNF727	0.361758	0.827395	3.18395	0.00154049	0.0157666	-1.55139
POLH	-0.181546	8.69558	-3.18354	0.00154265	0.0157793	-1.55265
PPIP5K1	-0.195899	9.28864	-3.18337	0.00154355	0.0157793	-1.55318
BEND3	-0.183282	8.13598	-3.18315	0.00154471	0.0157819	-1.55386
GDI1	0.176913	11.1212	3.18136	0.00155409	0.015866	-1.55931
MAST3	-0.217096	8.93252	-3.18123	0.00155476	0.015866	-1.5597
SFRS13B	0.423075	1.8513	3.18065	0.00155785	0.0158882	-1.56149
KLHL38	0.406917	1.39405	3.18025	0.00155991	0.0158999	-1.56268
ARHGEF38	-0.284833	5.00258	-3.17994	0.00156158	0.0159077	-1.56364
HNRNPA1	-0.190073	12.8959	-3.17919	0.00156555	0.0159388	-1.56593
CHST11	0.450793	6.1039	3.17892	0.00156699	0.0159442	-1.56676
RPLP0P2	0.343946	5.31765	3.17784	0.0015727	0.0159929	-1.57003
AP3B2	0.627561	1.91158	3.17746	0.00157472	0.0160042	-1.57119
CCDC147	0.3154	1.25695	3.17699	0.00157721	0.0160201	-1.57261
CD97	-0.175679	11.8893	-3.17641	0.00158033	0.0160425	-1.57439
TCEA3	-0.4681	9.55108	-3.17567	0.00158429	0.0160587	-1.57665
CLEC11A	0.366245	7.44892	3.17563	0.0015845	0.0160587	-1.57677
KRT5	0.84397	2.46291	3.17559	0.00158469	0.0160587	-1.57688
TFE3	0.173116	10.0256	3.17518	0.00158689	0.0160717	-1.57813
CLDN12	-0.228051	10.937	-3.17431	0.00159157	0.0161097	-1.58078
YPEL4	0.44145	2.50637	3.1738	0.00159431	0.0161142	-1.58233
BRIP1	-0.300703	7.00027	-3.17369	0.00159493	0.0161142	-1.58267
CLIC4	0.361402	10.9512	3.17358	0.00159553	0.0161142	-1.58302
RAB7A	0.113414	12.4393	3.17354	0.00159571	0.0161142	-1.58312
APBB1	0.444759	6.88637	3.17243	0.00160172	0.0161655	-1.5865
CSMD1	0.359546	0.758072	3.17213	0.00160333	0.0161724	-1.58741
DSCC1	0.276125	8.2287	3.17141	0.00160723	0.0162023	-1.58959
S100A16	0.331622	11.7407	3.17039	0.00161281	0.0162477	-1.59272
FUCA1	-0.215188	10.5603	-3.17024	0.00161359	0.0162477	-1.59315
PIWIL2	-0.487656	4.90099	-3.17	0.00161493	0.0162518	-1.5939
SCG3	0.631701	1.94432	3.16885	0.00162119	0.0163016	-1.59738
ENY2	0.216812	9.39572	3.16875	0.00162175	0.0163016	-1.59769
XKR7	0.368902	0.326502	3.16791	0.00162636	0.0163385	-1.60025
KLHL7	0.217862	8.70335	3.16749	0.00162865	0.0163513	-1.60152
TMEM132D	-0.417643	0.958693	-3.16734	0.0016295	0.0163513	-1.60199
ALDH6A1	-0.282684	7.75429	-3.16579	0.00163803	0.0164274	-1.60669
MANEAL	-0.361401	8.83043	-3.16553	0.00163948	0.016431	-1.60748
TRPC3	0.34465	1.91057	3.16538	0.00164028	0.016431	-1.60792
C22orf27	0.235159	6.30456	3.16484	0.00164326	0.0164515	-1.60956
CYP2J2	-0.322792	9.10531	-3.16448	0.00164527	0.0164622	-1.61066
RAD21	0.218677	12.3683	3.16394	0.00164828	0.0164734	-1.6123
CLDN7	-0.23788	12.6427	-3.16394	0.00164828	0.0164734	-1.6123
FEZ1	0.403128	6.15324	3.16285	0.00165432	0.0165243	-1.6156
GUF1	-0.193724	9.59364	-3.16173	0.00166058	0.0165772	-1.61899
TMEM17	0.312131	5.1966	3.15956	0.00167274	0.0166891	-1.62556
SIRPA	0.459831	9.21446	3.15885	0.00167677	0.0167197	-1.62773
BRP44L	-0.234424	9.08516	-3.15864	0.00167796	0.0167221	-1.62837
SYT12	0.553936	3.36004	3.15846	0.00167893	0.0167222	-1.62889
LOC284551	0.337464	0.514766	3.1574	0.00168497	0.0167727	-1.63212
TLE1	-0.274767	9.52057	-3.15643	0.00169045	0.0168062	-1.63504
ALDH9A1	-0.160098	10.7248	-3.15632	0.0016911	0.0168062	-1.63539
HNRNPA1L2	-0.176966	11.5129	-3.1563	0.00169122	0.0168062	-1.63545
MMAA	-0.200137	7.74703	-3.15574	0.00169439	0.0168185	-1.63713
THBS2	0.739974	10.5001	3.15574	0.00169439	0.0168185	-1.63713
SLC35D3	0.916281	5.40455	3.15458	0.00170103	0.0168681	-1.64065
NECAB2	0.370026	0.847825	3.15453	0.00170132	0.0168681	-1.64081
CPZ	0.507695	7.59417	3.15245	0.00171324	0.0169668	-1.64709
KLHDC5	0.168163	9.36709	3.15239	0.00171357	0.0169668	-1.64727
NAT8L	0.535407	2.13892	3.15221	0.00171462	0.0169668	-1.64781
ZNF563	-0.235318	5.8136	-3.15209	0.00171529	0.0169668	-1.64817
SLC2A12	0.480251	7.75757	3.15182	0.00171685	0.0169668	-1.64899
GOLIM4	-0.320466	10.9938	-3.15178	0.00171711	0.0169668	-1.64912
GAGE12J	0.286026	0.131615	3.15137	0.00171945	0.0169803	-1.65035
TOMM34	0.245724	10.9739	3.15091	0.00172211	0.0169951	-1.65173
HMSD	-0.420812	0.784012	-3.15076	0.00172298	0.0169951	-1.65219
MEG3	0.470515	5.64935	3.1505	0.00172448	0.0169951	-1.65297
KLHL32	-0.578423	4.46311	-3.15034	0.00172542	0.0169951	-1.65346
RUFY1	-0.145696	9.83689	-3.15027	0.00172582	0.0169951	-1.65367
TOX	-0.566296	6.76676	-3.14988	0.00172808	0.0170034	-1.65485
PRKAA2	0.865249	3.92096	3.14979	0.00172861	0.0170034	-1.65513
SLC7A8	0.432716	10.0923	3.14953	0.00173013	0.0170087	-1.65592
EFHC1	0.241351	7.17162	3.1491	0.0017326	0.0170234	-1.6572
PLEKHF1	0.351256	6.71191	3.14888	0.00173388	0.0170264	-1.65786
SQLE	0.328156	10.9591	3.14851	0.00173604	0.0170379	-1.65898
IL17F	-0.38237	0.717593	-3.14834	0.00173701	0.0170379	-1.65949
TGFB1I1	0.336809	8.83661	3.14765	0.00174109	0.0170684	-1.6616
MYO5A	0.427652	7.25595	3.14608	0.00175026	0.0171447	-1.66632
KIF6	0.511077	1.85985	3.14598	0.00175084	0.0171447	-1.66662
PDGFRB	0.41497	10.7009	3.14433	0.00176056	0.0172245	-1.6716
KCNJ12	0.784133	4.24528	3.14423	0.00176115	0.0172245	-1.6719
KCNJ3	-0.831358	3.28065	-3.14409	0.00176195	0.0172245	-1.67231
STX18	-0.150475	9.28662	-3.1436	0.00176488	0.0172434	-1.6738
PARM1	-0.407803	11.4627	-3.14335	0.00176634	0.0172481	-1.67455
DHRS7	-0.208747	10.2835	-3.14276	0.00176984	0.0172725	-1.67633
NSA2	-0.222505	10.7667	-3.14252	0.00177125	0.0172767	-1.67705
SLC10A3	0.213712	9.8619	3.14229	0.00177264	0.0172805	-1.67775
MLF1IP	-0.325195	8.8847	-3.14184	0.00177531	0.0172969	-1.67911
FA2H	-0.318026	9.59751	-3.14158	0.00177686	0.017301	-1.67989
C13orf38	0.367947	0.596797	3.14136	0.00177817	0.017301	-1.68055
ALOX12	0.318525	1.92908	3.14127	0.00177871	0.017301	-1.68082
UNC5CL	-0.445966	8.06623	-3.14096	0.00178055	0.0173093	-1.68176
IL11	0.736897	5.27226	3.14033	0.00178429	0.0173359	-1.68364
C1orf113	0.424842	7.33209	3.14008	0.00178584	0.0173364	-1.68442
RPL26	-0.244237	13.5241	-3.13999	0.00178633	0.0173364	-1.68467
SPRED3	0.315177	0.908473	3.13956	0.00178893	0.017352	-1.68598
RAB1B	0.144299	12.0928	3.13841	0.0017958	0.0174052	-1.68942
ENOX1	0.473575	3.97557	3.13818	0.00179722	0.0174052	-1.69013
ZNF259	0.150059	9.90361	3.13815	0.00179741	0.0174052	-1.69023
SMUG1	0.149024	8.9394	3.1374	0.00180188	0.0174302	-1.69246
HAND2	0.757003	4.23057	3.13739	0.00180199	0.0174302	-1.69252
GIT1	0.206221	11.0921	3.13673	0.00180593	0.0174586	-1.69448
DMRTC1B	0.48714	1.25678	3.13614	0.00180954	0.01748	-1.69628
NFAT5	0.274868	10.4901	3.13604	0.00181015	0.01748	-1.69658
AG2	0.408891	8.24083	3.13206	0.00183436	0.017704	-1.70852
RPL3	-0.192696	15.3466	-3.13183	0.0018358	0.0177082	-1.70923
UBE2QL1	0.555575	3.77128	3.13097	0.00184106	0.0177453	-1.7118
IGFL4	0.52525	1.72183	3.13087	0.00184168	0.0177453	-1.71211
TNFRSF19	0.752685	5.55901	3.13056	0.00184359	0.0177497	-1.71304
GRK4	0.206382	5.14478	3.13046	0.00184417	0.0177497	-1.71332
SLC25A21	-0.587416	1.65618	-3.12886	0.00185407	0.0178351	-1.71813
RFFL	-0.149834	10.1983	-3.12827	0.00185776	0.0178607	-1.71992
TMEM35	0.632655	3.87663	3.12804	0.00185917	0.0178644	-1.7206
CBFB	0.195815	10.4067	3.12586	0.00187276	0.017983	-1.72715
FTCD	0.407497	0.687143	3.12573	0.00187357	0.017983	-1.72753
ERRFI1	0.324665	10.2892	3.12522	0.00187673	0.0179991	-1.72905
P2RY1	-0.500598	5.19686	-3.12513	0.00187732	0.0179991	-1.72933
TM6SF2	0.537819	3.57552	3.12399	0.00188445	0.0180576	-1.73274
COL13A1	0.440289	4.76229	3.12345	0.00188784	0.0180801	-1.73435
EVC2	0.478705	4.04007	3.12317	0.00188963	0.0180874	-1.73521
C8orf77	0.386852	3.60486	3.12243	0.00189427	0.0181218	-1.73741
ST3GAL3	0.254327	6.12615	3.1222	0.00189572	0.0181257	-1.73809
PARP16	-0.175462	8.12589	-3.12109	0.00190274	0.0181829	-1.74142
FBXL6	0.323423	10.0043	3.12013	0.00190888	0.0182247	-1.74431
MS4A15	0.65248	2.3671	3.12005	0.00190939	0.0182247	-1.74455
RPS23	-0.208897	13.8502	-3.11991	0.00191025	0.0182247	-1.74496
WWC2	0.412926	7.37023	3.11912	0.00191528	0.0182627	-1.74732
SAT2	-0.200202	8.87919	-3.11811	0.00192177	0.0183146	-1.75036
TFPI	0.419221	7.94259	3.11692	0.00192938	0.0183771	-1.75391
IGF2BP3	0.955956	5.24408	3.11637	0.00193292	0.018399	-1.75555
AEBP1	0.563155	11.5263	3.11623	0.00193379	0.018399	-1.75596
HUS1B	0.269963	1.10693	3.11543	0.00193896	0.018427	-1.75836
TMEM179B	0.179635	9.9694	3.11529	0.00193986	0.018427	-1.75878
NDUFC1	-0.184056	9.4422	-3.11528	0.00193991	0.018427	-1.7588
MAGEH1	0.388925	6.98333	3.11462	0.00194418	0.0184464	-1.76077
CGB2	0.390324	0.409495	3.11458	0.00194449	0.0184464	-1.76091
L3MBTL2	-0.138106	9.50288	-3.11448	0.00194512	0.0184464	-1.76121
RNF219	0.239983	8.88344	3.11418	0.00194705	0.0184547	-1.7621
ASCL1	0.342562	0.569122	3.114	0.00194819	0.0184554	-1.76262
GPR44	-0.470802	4.3252	-3.11354	0.00195121	0.018474	-1.76401
ARNTL2	0.337634	7.22098	3.11305	0.00195441	0.0184942	-1.76548
DCUN1D2	0.229841	8.1814	3.1122	0.00195991	0.0185363	-1.76801
ASAM	0.593803	5.70757	3.11182	0.00196239	0.0185496	-1.76914
ZNF91	-0.256078	8.69184	-3.1114	0.00196512	0.0185654	-1.77039
PPP1R1B	-0.397994	12.725	-3.11063	0.00197015	0.0186029	-1.77269
VCL	0.207962	11.6903	3.11018	0.00197314	0.018621	-1.77405
TC2N	-0.326341	10.1632	-3.10906	0.00198048	0.0186802	-1.77739
FBXO38	-0.131537	9.33303	-3.10858	0.00198366	0.0187	-1.77883
LY6G6E	0.604521	2.47473	3.10825	0.00198577	0.0187098	-1.77978
WNT16	0.4232	1.27714	3.10725	0.00199241	0.018756	-1.78278
PCDHGA8	0.412878	1.76372	3.10719	0.00199282	0.018756	-1.78296
LRCH2	0.495867	4.05045	3.10673	0.00199582	0.0187642	-1.78431
LRFN2	-0.711233	2.03633	-3.10673	0.00199585	0.0187642	-1.78433
LOC283867	0.346101	1.03335	3.10654	0.00199711	0.0187659	-1.7849
PRSS33	0.916374	5.04564	3.10626	0.00199899	0.0187735	-1.78574
MSH4	-0.428179	1.07352	-3.10546	0.00200431	0.0188133	-1.78813
POLR2C	0.135125	10.7246	3.10468	0.00200947	0.0188516	-1.79043
DPY19L4	0.255745	9.72907	3.10437	0.00201151	0.0188606	-1.79135
GBGT1	0.432984	6.39329	3.10151	0.00203068	0.0190301	-1.79986
AIM1	-0.28905	10.8052	-3.10118	0.00203293	0.019041	-1.80086
C8orf76	0.222929	9.0609	3.10099	0.00203423	0.0190429	-1.80143
C14orf118	0.186036	7.24383	3.10006	0.00204052	0.0190915	-1.8042
HIST1H2BJ	0.38845	4.44754	3.09974	0.00204264	0.0191004	-1.80513
DKK3	0.370588	9.91108	3.09959	0.00204366	0.0191004	-1.80558
C15orf58	-0.222803	5.6087	-3.09934	0.00204534	0.0191059	-1.80632
PLEKHJ1	-0.197345	10.9787	-3.09797	0.00205464	0.0191815	-1.81039
ADPRH	0.287111	7.0503	3.09782	0.00205572	0.0191815	-1.81086
AP4B1	-0.182513	8.76998	-3.09767	0.00205673	0.0191815	-1.8113
RAB8A	-0.106635	10.9059	-3.09749	0.00205792	0.0191823	-1.81182
LPPR4	0.455956	5.13802	3.09548	0.00207164	0.0192999	-1.81779
CARD10	-0.229989	10.4133	-3.09367	0.00208414	0.019406	-1.82318
GPR68	0.431732	6.76074	3.09347	0.00208549	0.0194082	-1.82376
SLC44A3	-0.266564	10.0099	-3.09283	0.00208995	0.0194393	-1.82568
SCRN1	0.473797	9.81279	3.09256	0.00209177	0.0194459	-1.82646
RIC8B	-0.150948	8.14921	-3.09128	0.00210063	0.019504	-1.83026
C20orf197	0.287297	0.794294	3.09127	0.00210073	0.019504	-1.8303
FAM117B	-0.197799	9.13248	-3.09118	0.00210138	0.019504	-1.83058
SERPINA1	-0.638819	11.6907	-3.091	0.00210259	0.0195048	-1.83109
AP3B1	-0.173438	10.3314	-3.09055	0.00210573	0.0195236	-1.83243
PCDHB5	0.439447	3.50598	3.08958	0.00211253	0.0195643	-1.83532
LYSMD4	-0.207158	7.25436	-3.08951	0.002113	0.0195643	-1.83553
GDF6	0.565525	2.04155	3.08935	0.0021141	0.0195643	-1.83599
IL31RA	0.310817	0.821757	3.08928	0.0021146	0.0195643	-1.8362
COPS5	0.17633	10.3877	3.08858	0.00211951	0.0195918	-1.83828
COLEC11	0.450318	3.33991	3.08853	0.00211982	0.0195918	-1.83842
SLC35F3	0.319284	0.743103	3.0873	0.00212848	0.0196567	-1.84207
SHROOM3	-0.228969	11.2334	-3.08721	0.0021291	0.0196567	-1.84233
VPS37D	0.489747	4.71339	3.08647	0.00213433	0.0196946	-1.84454
ANKRD56	-0.270177	7.75424	-3.0858	0.002139	0.0197222	-1.8465
ZC3H3	0.219716	9.55655	3.08572	0.00213959	0.0197222	-1.84674
TXNDC16	-0.257502	8.05824	-3.0835	0.00215535	0.0198493	-1.85333
PLA2R1	0.401292	7.20256	3.08346	0.00215565	0.0198493	-1.85345
ELOVL6	-0.272597	9.04838	-3.08228	0.00216404	0.0199059	-1.85694
TWF2	0.177817	10.1607	3.08227	0.00216409	0.0199059	-1.85695
FBXL7	0.388698	6.42123	3.08177	0.00216766	0.0199283	-1.85843
LOC100144603	0.346088	3.08007	3.08091	0.00217384	0.0199643	-1.86099
MGST2	-0.250199	10.232	-3.0809	0.00217386	0.0199643	-1.861
TRMT12	0.328014	7.89727	3.07924	0.0021858	0.0200634	-1.86591
OTUB1	0.151996	11.0254	3.07866	0.00219	0.0200914	-1.86763
LIMA1	-0.279976	11.5514	-3.07815	0.00219368	0.0201058	-1.86913
TTC39B	-0.258943	7.7261	-3.07796	0.00219503	0.0201058	-1.86969
SLC39A4	0.380101	10.7829	3.07783	0.00219602	0.0201058	-1.87009
ST8SIA2	0.429651	2.00941	3.0778	0.00219619	0.0201058	-1.87016
LARP1B	-0.213168	8.97053	-3.07734	0.00219955	0.0201237	-1.87153
GFM2	-0.186805	9.16344	-3.07722	0.00220045	0.0201237	-1.8719
MCTP2	-0.221165	9.09713	-3.07586	0.00221028	0.020203	-1.87589
ELMOD1	0.356028	1.01462	3.07545	0.00221332	0.0202201	-1.87713
GKAP1	-0.291616	5.81821	-3.07459	0.00221954	0.0202664	-1.87964
NFE2	0.62685	3.45417	3.07375	0.0022257	0.0203025	-1.88213
XK	-0.335246	9.24343	-3.07373	0.00222583	0.0203025	-1.88218
TREM1	0.687873	4.80873	3.07354	0.00222726	0.0203039	-1.88275
NKD2	0.593238	8.14519	3.07339	0.0022283	0.0203039	-1.88318
LRFN5	0.461054	2.05733	3.07301	0.00223114	0.0203191	-1.88432
TAPBPL	-0.266229	9.65577	-3.07256	0.00223447	0.0203388	-1.88565
MAN2A1	-0.28491	9.42025	-3.07175	0.00224041	0.0203822	-1.88803
TPCN2	0.164959	8.22876	3.0715	0.00224222	0.0203881	-1.88876
SEMA3A	0.519356	7.46381	3.0709	0.00224669	0.020418	-1.89054
MKRN3	0.75615	1.5559	3.07042	0.0022502	0.0204202	-1.89194
SLC17A7	0.380788	2.12852	3.07041	0.00225029	0.0204202	-1.89198
ITGB5	0.199365	11.3471	3.07039	0.00225044	0.0204202	-1.89204
SHH	-0.445769	6.75407	-3.06941	0.00225772	0.0204756	-1.89493
HS6ST2	0.920245	7.09085	3.06921	0.0022592	0.0204784	-1.89552
TMEM185B	0.153602	9.17309	3.06792	0.00226877	0.0205544	-1.89931
FAM182A	-0.337841	0.788541	-3.06762	0.00227103	0.0205607	-1.9002
DNASE1L1	0.211753	9.24079	3.06751	0.00227181	0.0205607	-1.90051
C2orf39	0.282971	0.67287	3.06692	0.00227627	0.0205904	-1.90227
HCFC1R1	0.215626	8.8797	3.0665	0.00227941	0.0206041	-1.9035
BACE1	0.260099	9.09727	3.0664	0.00228016	0.0206041	-1.9038
ITPRIP	0.255578	8.92585	3.06579	0.00228473	0.0206341	-1.90559
RRS1	0.223528	9.95646	3.06564	0.00228584	0.0206341	-1.90603
C8orf84	-0.735403	6.64005	-3.06531	0.00228828	0.0206454	-1.90698
DNAH8	0.411668	1.02903	3.06508	0.00229005	0.0206496	-1.90768
GPAA1	0.256169	11.2761	3.06489	0.00229147	0.0206496	-1.90823
RNF112	0.413771	3.05666	3.06478	0.00229229	0.0206496	-1.90855
SLC13A3	0.935914	5.45711	3.06385	0.00229929	0.0207019	-1.91128
RTN4RL1	0.807355	3.40217	3.06356	0.0023015	0.0207111	-1.91215
ATP5B	-0.167645	14.0818	-3.06251	0.00230944	0.0207719	-1.91523
ENDOD1	0.207199	9.93235	3.06149	0.00231716	0.0208264	-1.91822
EIF2C3	0.20355	6.2982	3.0614	0.00231789	0.0208264	-1.9185
C9orf64	-0.210245	8.2951	-3.06022	0.00232683	0.020896	-1.92195
POMC	0.412677	2.48345	3.05959	0.0023317	0.0209242	-1.92383
MAP7D1	0.201062	10.1614	3.0595	0.00233238	0.0209242	-1.92409
CCL18	0.87061	7.18878	3.05872	0.00233834	0.0209669	-1.92637
TNK1	-0.19917	8.36458	-3.05503	0.00236679	0.0212111	-1.93721
RPL22L1	-0.454888	9.89836	-3.05466	0.00236963	0.0212256	-1.93828
GIMAP2	-0.353346	7.47549	-3.0529	0.00238332	0.0213373	-1.94344
DGKQ	-0.253189	9.95622	-3.05246	0.00238678	0.0213573	-1.94474
CDCA2	-0.329574	7.70584	-3.05138	0.0023952	0.0214217	-1.94789
CD109	0.63036	7.21136	3.05007	0.00240546	0.0215024	-1.95172
SERPINE1	0.537795	9.21764	3.0487	0.00241629	0.0215882	-1.95575
AKNA	-0.219679	9.78835	-3.0481	0.00242103	0.0216135	-1.9575
DDX46	-0.173719	10.4305	-3.04785	0.00242298	0.0216135	-1.95822
HHIPL1	0.466576	4.85878	3.04783	0.00242319	0.0216135	-1.9583
C12orf68	0.387293	4.02965	3.04771	0.00242408	0.0216135	-1.95863
USP35	0.198378	7.09442	3.04713	0.00242873	0.0216349	-1.96034
HTR2A	0.478661	1.97041	3.0471	0.00242896	0.0216349	-1.96043
TMEM14B	0.200931	9.87842	3.04595	0.00243808	0.021705	-1.96379
MLEC	-0.199495	13.5999	-3.04548	0.00244186	0.0217276	-1.96517
NUP93	0.133694	10.1698	3.04448	0.00244979	0.0217763	-1.96807
LRRC19	-0.675863	8.09104	-3.04448	0.00244983	0.0217763	-1.96809
NFE2L3	-0.266303	11.4247	-3.04406	0.00245319	0.0217951	-1.96932
FOXH1	0.513507	4.01372	3.04346	0.00245801	0.0218267	-1.97107
NAT1	-0.323582	7.28505	-3.04318	0.00246025	0.0218355	-1.97189
CCDC120	0.22033	9.04622	3.04299	0.00246179	0.0218381	-1.97245
MYL9	0.471755	11.3104	3.04269	0.00246418	0.0218481	-1.97332
BCAS1	-0.59707	8.91411	-3.04197	0.00246996	0.0218882	-1.97541
LOC285768	0.381415	1.41039	3.04157	0.00247319	0.0218952	-1.97658
NUDT15	0.225077	9.841	3.04156	0.00247325	0.0218952	-1.97661
CYP3A5	-0.45176	9.14953	-3.04111	0.00247691	0.0219165	-1.97793
SPATC1	0.362763	1.50219	3.04084	0.00247909	0.0219246	-1.97872
KIF16B	-0.278467	9.62731	-3.03987	0.00248692	0.0219827	-1.98154
MFRP	0.395272	8.71221	3.03951	0.00248987	0.0219945	-1.9826
PIK3C2B	-0.206228	10.6587	-3.0394	0.00249077	0.0219945	-1.98293
NXF1	0.118279	10.3392	3.03886	0.00249515	0.0220193	-1.9845
DNM2	-0.165094	12.3646	-3.03871	0.00249634	0.0220193	-1.98492
SLC35E4	0.358769	8.50738	3.03859	0.00249737	0.0220193	-1.98529
DENND3	0.227826	8.64977	3.03812	0.00250115	0.0220415	-1.98665
OBFC2A	0.251405	8.12386	3.03723	0.00250845	0.0220925	-1.98926
POSTN	0.665876	10.9866	3.03708	0.00250969	0.0220925	-1.9897
ZDHHC19	0.286476	0.800966	3.03695	0.00251074	0.0220925	-1.99007
RAB6B	0.378614	5.97852	3.03629	0.00251611	0.022119	-1.99198
CPAMD8	0.355227	4.34161	3.03627	0.00251629	0.022119	-1.99205
CACNA1E	0.593817	2.72521	3.03583	0.00251991	0.0221397	-1.99334
AP2M1	0.143001	12.2496	3.03548	0.00252282	0.0221541	-1.99437
C16orf71	0.259088	2.68998	3.03529	0.00252432	0.0221561	-1.9949
ANP32B	-0.16172	12.0914	-3.03472	0.00252905	0.0221864	-1.99657
C21orf34	0.457494	1.69537	3.03386	0.00253615	0.0222364	-1.99908
OXTR	0.389851	5.27211	3.03372	0.0025373	0.0222364	-1.99949
MYO16	0.367443	1.82394	3.03323	0.00254132	0.0222537	-2.0009
FAM126A	0.436871	7.01536	3.03317	0.00254183	0.0222537	-2.00108
MAGEB2	0.547653	0.466079	3.033	0.00254322	0.0222547	-2.00157
LYNX1	0.497686	5.23646	3.03166	0.00255438	0.0223412	-2.00549
PAPPA	0.490969	5.98256	3.03147	0.00255594	0.0223436	-2.00604
ARL2	0.207416	10.3749	3.03111	0.00255896	0.0223588	-2.00709
DGKA	0.326399	8.76905	3.03081	0.0025614	0.022369	-2.00795
GDAP1	0.351527	7.25216	3.02931	0.00257393	0.0224672	-2.01232
SGCD	0.539335	6.57427	3.02871	0.00257894	0.0224987	-2.01405
[truncated: 15,441 more rows]
